# Supplementary material for: Regionalized regulation of actomyosin organization influences cardiomyocyte cell shape changes during chamber curvature formation
Source: Nat Commun. 2026 Mar 10;17:3768. doi: 10.1038/s41467-026-70384-5 (PMC13106787; doi:10.1038/s41467-026-70384-5)
Supplement: Supplementary file 4 — Source Data [file 41467_2026_70384_MOESM4_ESM.xlsx]

## Sheet: Fig 1_37h&48h WT morphometrics
Table 1
age	sample	curvature	cell	apical.area	apical.circ	basal.width.a	ab.length.2.a	apical.width.a	ab.length.1.a	basal.width.b	ab.length.2.b	apical.width.b	ab.length.1.b	average.ab.length	volume
37 hpf	2	OC	1	86.8	0.67	10.13	4.36	11.01	4.97	8.61	4.33	9.49	4.3	4.49	429.51
37 hpf	2	OC	2	123.89	0.77	8.67	4.96	7.07	5.2	9.39	4.2	9.86	5.14	4.88	369.28
37 hpf	2	OC	3	86.23	0.73	6.46	3.27	8.59	4.95	9.54	4.24	10.97	4.97	4.36	336.26
37 hpf	2	OC	4	53.57	0.84	8.4	3.69	8.82	3.96	7.28	4.83	6.01	5.47	4.49	256.75
37 hpf	2	OC	5	95.06	0.84	12.35	3.39	13.66	3.56	6.27	4.05	6.84	3.84	3.71	316.27
37 hpf	2	OC	6	101.88	0.87	12.8	4.97	14.17	4.71	8.26	3.78	8.73	3.95	4.35	498.6
37 hpf	2	OC	7	101.57	0.74	12.04	5.73	13.31	5.24	8.22	4.42	8.89	4.42	4.95	537.02
37 hpf	2	OC	8	94.62	0.76	13.49	4.27	13.41	4.93	8.12	4.67	10.19	4.87	4.69	576.89
37 hpf	2	OC	9	73.81	0.87	8.56	3.44	8.58	3.71	11.86	4.84	12.27	4.72	4.18	431.94
37 hpf	2	OC	10	116.47	0.73	6.66	4.97	8.57	6.09	9.23	4.78	9.74	5	5.21	376.31
37 hpf	2	OC	11	42.99	0.77	8.45	3.3	6.69	2.35	6.14	2.52	6.61	3.29	2.87	138.26
37 hpf	2	OC	12	87.54	0.83	7.43	3.29	10.72	3.81	6.88	3.98	6.79	3.82	3.73	231.05
37 hpf	2	OC	13	75.26	0.88	10.01	4.54	10.48	5.25	7.77	4.96	6.91	4.19	4.74	356.06
37 hpf	2	OC	14	69.61	0.72	8.7	3.84	8.79	4.61	6.32	3.42	6.75	3.34	3.8	217.31
37 hpf	2	OC	15	62.82	0.86	11.04	4.76	12.36	4.98	6.21	3.33	8.08	3.75	4.21	351.52
37 hpf	2	OC	16	74.9	0.88	9.29	1.92	11.73	2.15	3.31	1.91	5.61	2.66	2.16	101.25
37 hpf	2	OC	17	67.89	0.7	12.82	5.21	12.03	4.77	5.27	5.79	5.19	3.28	4.76	309.48
37 hpf	2	OC	19	33.82	0.77	5.66	2.8	9.11	1.89	5.98	2.31	5.75	3.21	2.55	110.56
37 hpf	2	OC	20	98.98	0.67	10.62	3.39	14.71	3.96	7.6	2.83	8.63	3.48	3.42	350.98
37 hpf	2	OC	21	137.31	0.63	10.21	3.28	10.63	3.36	5.68	4.75	12.05	4.35	3.94	363.49
37 hpf	2	OC	22	107.68	0.66	13.7	5.4	14.7	6.35	6.36	4.43	7.02	4.86	5.26	499.69
37 hpf	2	OC	23	92.51	0.79	6.04	3.86	8.6	4.91	5.88	3.77	9.29	3.19	3.93	218.34
37 hpf	2	OC	24	50.03	0.62	5.58	6.63	8.77	6.83	4.28	6.14	5.16	6.2	6.45	218.44
37 hpf	2	OC	25	94.88	0.7	9.72	3.57	9.97	3.64	7.15	4.22	8.2	4.34	3.94	297.9
37 hpf	2	OC	26	83.26	0.88	8.5	3.76	8.89	4.02	8.47	4.42	9.37	4.61	4.2	325.94
37 hpf	2	OC	27	99.53	0.77	9.96	3.69	10.64	3.55	9.04	4.24	9.46	4.7	4.05	385.39
37 hpf	2	OC	28	94.05	0.73	11.33	6.87	11.43	6.03	7.88	5.04	7.59	5.94	5.97	525.51
37 hpf	2	OC	29	43.19	0.67	9.4	4.22	7.71	3.7	3.31	6.13	4.23	4.44	4.62	149.09
37 hpf	2	OC	30	83.72	0.56	10.06	4.3	11.39	3.12	5.59	4.74	5.62	4.11	4.07	244.51
37 hpf	2	OC	31	23.81	0.62	5.43	3.36	5.48	3.58	2.18	3.83	3.44	3.38	3.54	54.22
37 hpf	2	OC	32	76.74	0.77	9.61	3.87	11.21	4.11	8.4	5.03	8.21	4.76	4.44	384.08
37 hpf	2	OC	33	85.62	0.68	12.03	4	13.27	4.8	5.17	4.68	5.92	4.59	4.52	316.88
37 hpf	2	OC	34	32.98	0.77	8.4	3.25	9	3.9	8.25	3.95	9.19	3.99	3.77	286.2
37 hpf	2	OC	35	89.96	0.79	4.96	3.63	9.13	4.92	10.54	3.72	14.34	3.09	3.84	336.54
37 hpf	2	OC	36	115.38	0.58	6.33	4.99	8.08	4.79	10.86	4.23	10.54	4.84	4.71	363.3
37 hpf	2	IC	1	74.7	0.58	8.46	4.38	9.08	4.45	6.72	6.61	7.56	5.18	5.16	322.79
37 hpf	2	IC	2	93.56	0.89	5.93	6.96	6.14	6.57	10.14	4.91	10.46	4.81	5.81	361.31
37 hpf	2	IC	3	78.36	0.6	8.48	5.89	8.7	5.19	6.29	6	9.39	6.18	5.82	391.61
37 hpf	2	IC	4	62.33	0.85	6.77	5.09	6.62	5.65	8	8.97	10.01	8.84	7.14	430.31
37 hpf	2	IC	5	70.87	0.85	4.93	3.57	6.26	4.24	10.64	5.7	10.11	5.52	4.76	276.16
37 hpf	2	IC	6	90.19	0.76	9.32	5.47	10.4	5.74	7.22	6.4	8.83	6.06	5.92	468.23
37 hpf	2	IC	7	86.93	0.66	10.92	5.85	16.07	7.7	6.99	5.34	7.89	5.6	6.12	614.72
37 hpf	2	IC	8	65.95	0.76	5.23	6.8	6.12	7.18	13.05	5.75	12.62	6.49	6.56	477.46
37 hpf	2	IC	9	58.22	0.65	10.29	4.06	15.8	5.11	5.23	4.74	6.22	4.78	4.67	348.95
37 hpf	2	IC	10	71.63	0.53	10	6.18	13.75	5.67	5.18	3.88	5.13	4.26	5	305.93
37 hpf	2	IC	11	47.41	0.89	7.56	5.03	4.9	4.49	5.8	5.03	5.18	4.54	4.77	163.23
37 hpf	2	IC	12	83.11	0.65	7.9	3.36	10.82	2.99	10.55	4.92	8.23	3.61	3.72	326.95
37 hpf	2	IC	13	80.73	0.85	9.36	3.71	9.57	3.19	7.57	3.53	6.53	2.98	3.35	223.71
37 hpf	2	IC	14	38.08	0.74	7.08	4.37	6.53	4.32	5.13	4.49	5.47	3.84	4.26	153.46
37 hpf	2	IC	15	84.8	0.69	10.06	2.66	10.37	4.43	5.77	4.5	7.27	4.2	3.95	262.91
37 hpf	2	IC	16	75.49	0.64	7.38	4.54	14.67	3.38	8.64	4.35	5.85	4.83	4.28	341.47
37 hpf	2	IC	17	106.42	0.55	18.36	3.33	17.64	3.76	6.72	6.68	5.62	7.6	5.34	593.34
37 hpf	2	IC	18	75.7	0.65	11.21	5.16	8.55	4.11	7.58	6.92	7.25	6.31	5.63	412.09
37 hpf	2	IC	19	63	0.76	9.37	5.71	11.93	5.96	13.49	6.95	13.13	6.4	6.26	886.66
37 hpf	2	IC	20	56.06	0.78	5.66	6.41	8.62	5.38	5.03	4.92	5.15	5.2	5.48	199.07
37 hpf	2	IC	21	93.87	0.71	6.44	4.98	7.72	4.6	8.17	4.34	7.79	4.8	4.68	264.41
37 hpf	2	IC	22	78.04	0.83	11.6	5.74	7.66	7.34	5.54	5.02	7.02	3.49	5.4	326.42
37 hpf	2	IC	23	89.24	0.78	13.78	3.22	13.27	5.42	9.25	4.52	7.73	5.07	4.56	523.33
37 hpf	2	IC	24	63.85	0.58	12.13	4.3	11.53	5.66	5.55	5.86	4.63	5.67	5.37	323.5
37 hpf	2	IC	25	68.66	0.66	14.87	4.12	12.32	4.39	5.3	5.62	5.61	5.83	4.99	370.06
37 hpf	3	OC	1	46.73	0.85	5.69	4.11	5.57	3.49	6.98	2.62	6.34	2.42	3.16	118.49
37 hpf	3	OC	2	105.46	0.64	8.6	3.29	9.34	4.35	6.85	2.69	7.57	4.23	3.64	235.41
37 hpf	3	OC	3	113.42	0.58	13.07	3.22	13.85	3.63	11.3	3.65	11.07	3.23	3.43	516.76
37 hpf	3	OC	4	114.44	0.82	6.71	2.47	11.31	3.93	13.4	2.72	15.52	2.32	2.86	372.61
37 hpf	3	OC	5	105.88	0.73	8.49	2.9	11.28	4.35	6.88	2.21	8.94	2.66	3.03	236.92
37 hpf	3	OC	6	97.7	0.58	18.61	5.93	16.72	3.33	4.32	3.29	7.29	4.02	4.14	424.79
37 hpf	3	OC	7	23.71	0.83	5.48	2.72	5.91	3.28	3.63	1.67	3.96	3.18	2.71	58.62
37 hpf	3	OC	8	41.44	0.85	8.71	4	6.76	4.25	5.76	4.25	5.07	2.97	3.87	161.99
37 hpf	3	OC	9	72.81	0.87	12.58	3.13	8.28	4.55	7.04	2.49	8.46	2.18	3.09	249.57
37 hpf	3	OC	10	55.82	0.89	6.56	4.27	7.34	4.6	4.59	4.5	9.85	5.29	4.67	234.09
37 hpf	3	OC	11	136.21	0.8	13.39	2.84	13.37	2.94	9.25	3.35	8.39	2.81	2.99	352.26
37 hpf	3	OC	12	74.32	0.81	10.12	3.25	7.69	3.3	5.68	1.78	6.18	2.06	2.6	137.17
37 hpf	3	OC	13	94.93	0.89	9.43	2.63	13.48	3.2	9.9	2.25	9.3	2.12	2.55	280.42
37 hpf	3	OC	14	127.45	0.63	11.82	2.62	12.06	3.1	7.87	2.65	9.7	1.9	2.57	269.31
37 hpf	3	OC	15	107.86	0.8	7.6	4.5	12.78	3.4	8.14	4.03	12.8	4.12	4.01	428.09
37 hpf	3	OC	16	110.24	0.87	11.72	4.12	13.48	3.07	10.08	4.18	9.64	3.28	3.66	455.01
37 hpf	3	OC	17	117.8	0.7	13.63	3.89	17.73	2.96	5.79	2.84	8.11	2.94	3.16	344.09
37 hpf	3	OC	18	89.12	0.77	8.24	3.45	12.13	3.92	6.76	3.17	7.17	3.14	3.42	242.61
37 hpf	3	OC	19	87.53	0.64	11.81	5.25	22.14	5.79	5.85	4.23	4.6	3.99	4.82	427.06
37 hpf	3	OC	20	36.96	0.85	4.05	3.69	7.61	3.8	6.77	3.22	6.14	3.11	3.46	130.02
37 hpf	3	OC	21	111.47	0.71	14.69	4.36	18.87	3.22	7.37	3.53	7.02	3.42	3.63	438.56
37 hpf	3	OC	22	130.71	0.67	13.95	2.52	13.08	3.27	6.7	3.3	6.27	3.75	3.21	281.34
37 hpf	3	OC	23	155.79	0.82	11.4	3.04	11.8	3.26	12.33	3	11.57	2.81	3.03	419.67
37 hpf	3	OC	24	127.94	0.64	6.08	3.84	7.31	4.14	17	3.3	16.43	3.42	3.68	411.26
37 hpf	3	OC	25	109.39	0.65	6.35	4	6.53	3.83	14.6	2.41	14.55	2.55	3.2	300.13
37 hpf	3	OC	26	78.68	0.82	5.3	3.8	9.37	3.14	6.91	3.71	9.27	3.3	3.49	206.95
37 hpf	3	OC	27	82.44	0.75	10.11	5.69	14.55	5.02	6.63	2.83	8.32	4.2	4.44	408.76
37 hpf	3	OC	28	56.73	0.69	7.99	4.45	9.32	4.5	5.62	3.46	6.27	3.63	4.01	206.33
37 hpf	3	OC	29	67.14	0.78	7.17	5.34	6.98	4.89	9.57	4.84	11.81	6.21	5.32	402.36
37 hpf	3	OC	30	149.35	0.59	17.72	3.81	19.01	2.93	7.39	2	7.06	1.53	2.57	340.67
37 hpf	3	OC	31	104.58	0.75	14.02	3.37	15.11	2.43	5.65	2.49	6.01	2.42	2.68	227.36
37 hpf	3	OC	32	156.22	0.77	16.74	2.81	17.23	2.14	7.89	2.81	8.93	2.91	2.67	381.04
37 hpf	3	OC	33	190.88	0.48	25.64	3.39	26.79	2.5	7.19	2.05	6.85	1.94	2.47	454.55
37 hpf	3	OC	34	122.13	0.75	12.88	3.74	13.57	3.25	7.93	2.44	7.85	2.83	3.07	319.82
37 hpf	3	OC	35	97.86	0.61	16.16	3.11	16.15	2.98	5.02	2.56	5.24	2.67	2.83	234.54
37 hpf	3	OC	36	75.94	0.6	15.7	2.85	16.56	3.72	5.76	4.11	5.3	4.22	3.73	332.27
37 hpf	3	OC	37	130.5	0.78	11.16	2.59	11.36	2.61	9.59	4.63	9.27	4.41	3.56	378.01
37 hpf	3	OC	38	119.15	0.85	11.06	4.27	9.68	4.51	10.41	2.92	12.8	3.56	3.82	459.11
37 hpf	3	OC	39	85.81	0.78	15.6	4.27	15.56	4.01	8.27	3.38	8.19	3.1	3.69	473.14
37 hpf	3	OC	40	120.96	0.7	13.81	4.16	16.65	4.6	8.91	2.87	8.94	2.9	3.63	493.76
37 hpf	3	OC	41	73.81	0.77	8.41	5.05	10.22	4.98	5.08	4.6	5.3	4.42	4.76	230.24
37 hpf	3	OC	42	25.75	0.86	6.26	4.52	4.65	4.74	4.67	4.19	4.57	4.38	4.46	112.34
37 hpf	3	IC	1	39.62	0.78	5.08	4.52	11.18	6.16	6.25	4.95	7.07	5.12	5.19	280.88
37 hpf	3	IC	2	62.72	0.76	7.04	4	8.29	3.59	7.5	3.47	9.57	3.63	3.67	240.26
37 hpf	3	IC	3	67.09	0.81	6.19	3.27	7.36	2.96	10.52	2.56	10.59	2.6	2.85	203.63
37 hpf	3	IC	4	67.35	0.64	9.93	3.78	10.02	3.24	5.18	4.8	6.11	4.27	4.02	226.5
37 hpf	3	IC	5	99.75	0.68	8.97	3.22	8.69	2.8	10.57	4.13	10.77	4.19	3.59	337.76
37 hpf	3	IC	6	71.36	0.78	10.77	2.71	11.41	2.82	6.74	2.44	6.86	3.08	2.76	208.33
37 hpf	3	IC	7	57.97	0.74	11.03	3.07	11.33	3.41	5.25	3.26	4.19	3.55	3.32	175.33
37 hpf	3	IC	8	82.92	0.49	17.9	3.66	21.83	3.99	4.05	5.45	5.15	4.11	4.3	393.16
37 hpf	3	IC	9	77.62	0.65	14.2	2.28	14.51	2	4.5	4.12	4.68	4.58	3.25	213.81
37 hpf	3	IC	10	88.23	0.81	10.52	3.84	12.34	4.25	6.87	3.61	7.53	3.72	3.86	317.25
37 hpf	3	IC	11	94.61	0.67	8.88	2.78	10.6	3.34	7.82	4.31	8.99	4.25	3.67	300.44
37 hpf	3	IC	12	120.62	0.63	14.27	3.64	15.35	2.94	7.01	4.22	7.26	3.73	3.63	383.84
37 hpf	3	IC	13	60.79	0.84	8.91	3.56	10.07	3.22	7.67	2.82	8.15	3.33	3.23	242.65
37 hpf	3	IC	14	81.49	0.66	14.9	3.86	15.52	3.95	7.06	3.4	4.86	3.79	3.75	339.94
37 hpf	3	IC	15	92.56	0.78	8.97	3.76	10.07	3.89	8.86	4.1	7.71	4.54	4.07	321.21
37 hpf	3	IC	16	41.57	0.83	5.62	4.34	5.33	3.99	9.44	4.42	7.3	4.58	4.33	198.54
37 hpf	3	IC	17	61.16	0.74	6.77	3.14	7.03	3.32	7.87	4.07	7.41	3.61	3.54	186.35
37 hpf	3	IC	18	67.54	0.56	7.98	3.39	8	4.91	6.91	2.98	6.57	2.27	3.39	182.43
37 hpf	3	IC	19	59.92	0.82	7.67	4.38	10.78	3.25	5.37	4.03	6.12	2.97	3.66	193.84
37 hpf	3	IC	20	23.67	0.76	4.86	3.9	10.29	2.92	9.33	4.23	10.12	3.61	3.67	269.99
37 hpf	3	IC	21	58.25	0.75	7.53	4.13	10.69	3.97	6.06	3.35	6.36	3.24	3.67	207.76
37 hpf	3	IC	22	102.21	0.8	12.22	3.94	13.18	3.08	8.4	2.58	8.94	3.03	3.16	347.67
37 hpf	3	IC	23	78.36	0.69	10.13	4.21	11.19	4.44	10.09	3.75	10.9	4.18	4.15	463.73
37 hpf	3	IC	24	65.1	0.83	7.25	5	10.67	5.51	5.61	4.83	7.69	4.85	5.05	300.75
37 hpf	3	IC	25	58.03	0.85	9	3.35	10.61	3.18	7.3	2.6	8.55	3.67	3.2	248.65
37 hpf	3	IC	26	57.79	0.84	8.6	4.08	9.25	4.28	5.08	4.56	6	4.28	4.3	212.61
37 hpf	3	IC	27	63.7	0.84	8.54	4.19	8.38	4.9	9.71	3.49	8.63	3.98	4.14	321.17
37 hpf	3	IC	28	89.66	0.71	10.43	5.05	10.61	5.51	7.89	4.16	7.61	4.37	4.77	389.1
37 hpf	3	IC	29	71.53	0.74	6.36	4.27	6.8	4.86	10.53	5.03	13.19	4.65	4.7	366.98
37 hpf	3	IC	30	61.04	0.61	11.53	4.74	10.29	4.26	4.23	5.3	5.76	5.23	4.88	266.07
37 hpf	3	IC	31	49.45	0.88	5.91	6.58	10.07	4.14	7.11	3.96	7.35	4.48	4.79	276.71
37 hpf	6	OC	1	96.4	0.55	10.75	4	11.01	3.08	5.14	3.17	8.29	4.02	3.57	260.64
37 hpf	6	OC	2	87.8	0.8	10.92	3.97	15.77	3.88	7.09	4.35	8.11	4.64	4.21	426.99
37 hpf	6	OC	3	77.27	0.79	5.74	4.08	7.51	5.14	9.5	5.95	8.81	4.46	4.91	297.65
37 hpf	6	OC	4	105.23	0.76	11.91	3.23	12.41	2.53	8.05	3.56	9.3	4.01	3.33	351.54
37 hpf	6	OC	5	55.39	0.84	6.52	4.45	8.28	5.4	5.55	3	7.12	2.73	3.9	182.59
37 hpf	6	OC	6	143.13	0.84	10.82	4.11	9.87	3.92	14.62	3.46	14.6	3.35	3.71	560.73
37 hpf	6	OC	7	91.27	0.83	11.51	4.05	12.38	4.33	10.83	3.48	12.07	5.46	4.33	592.22
37 hpf	6	OC	8	80.55	0.73	11.59	3.03	11.61	3.56	4.76	5.36	8.19	4.63	4.15	311.33
37 hpf	6	OC	9	88.9	0.68	16.79	2.71	16.8	2.82	6.55	3.9	7.51	3.69	3.28	387.27
37 hpf	6	OC	10	80.03	0.69	11.81	3.57	8.97	3.4	8.94	3.6	6.77	3.49	3.52	286.87
37 hpf	6	OC	11	103.22	0.61	15.28	3.96	15.05	4.35	6.32	5.74	9.53	4.56	4.65	559.15
37 hpf	6	OC	12	82.34	0.59	13.76	2.95	15.63	5.63	5.51	4.05	6.06	4.16	4.2	356.83
37 hpf	6	OC	13	66.92	0.72	11.15	3.36	9.67	4.45	4.37	5.25	6.55	5.52	4.65	264.02
37 hpf	6	OC	14	105.28	0.57	16.92	3.89	21.22	4.37	6.25	3.07	9.97	3.2	3.63	561.79
37 hpf	6	OC	15	57.21	0.68	4.64	3.35	5.45	4.29	7.99	3.05	9.71	2.64	3.33	148.79
37 hpf	6	OC	16	93.14	0.86	6.56	3.81	10.28	3.43	9.92	4.4	12.61	4.17	3.95	374.9
37 hpf	6	OC	17	107.44	0.83	8	4.28	12.19	2.87	12.11	2.28	14.76	2.62	3.01	408.57
37 hpf	6	OC	18	102.58	0.9	8.67	3.67	7.98	4.61	11.16	3.06	10.1	4.86	4.05	358.4
37 hpf	6	OC	19	42.45	0.9	5.04	3.52	9.06	4.63	7.28	2.46	6.79	2.8	3.35	166.27
37 hpf	6	OC	20	69.24	0.85	7.79	4.26	11.36	2.95	6.23	4.39	9.33	3.05	3.66	272.83
37 hpf	6	OC	21	56.19	0.71	8.92	4.32	9.83	3.85	3.85	3.44	7.76	2.58	3.55	193.06
37 hpf	6	OC	22	83.5	0.64	10.14	4.68	17.86	5.9	4.09	4.36	6.17	5.13	5.02	360.36
37 hpf	6	OC	23	121.64	0.68	11.37	4.98	11.1	5.88	10.19	2.5	11.45	2.91	4.07	494.46
37 hpf	6	OC	24	87.62	0.79	12.99	2.78	12.32	3.22	7.32	2.94	7.09	3.08	3.01	273.99
37 hpf	6	OC	25	72.32	0.62	8.99	7.34	10.32	5.85	6.18	4.85	6.82	6.59	6.16	386.43
37 hpf	6	OC	26	62.93	0.75	9.92	4.61	11.72	4.88	6.62	2.66	9.03	3.54	3.92	332.1
37 hpf	6	OC	27	133.45	0.75	11.06	4.61	14.08	4.71	7.94	3.78	8.17	3.69	4.2	425
37 hpf	6	OC	28	111.73	0.88	8.55	3.83	8.97	2.99	8.28	3.82	8.23	4.74	3.85	278.05
37 hpf	6	OC	29	93.18	0.73	14.09	5.3	13.29	4.51	5.11	5.25	7.19	5.24	5.08	427.28
37 hpf	6	OC	30	140.42	0.76	16.86	3.7	16.21	5.4	6.63	4.06	6.51	3.91	4.27	463.6
37 hpf	6	OC	31	93.72	0.68	12.48	5.09	14.04	5.43	7.34	3.83	8.24	3.75	4.53	467.41
37 hpf	6	OC	32	122.27	0.64	7.32	4.33	9.24	3.79	8.17	4.49	8.88	3.88	4.12	290.99
37 hpf	6	OC	33	45.23	0.68	11.6	6.1	10.31	5.76	4.26	4.21	4.48	4.52	5.15	246.43
37 hpf	6	OC	34	51.71	0.78	9.1	3.92	8.85	5	5.92	4.27	6.01	4.33	4.38	234.49
37 hpf	6	IC	1	88.78	0.72	8.89	2.8	9.41	3.16	9.19	3.64	10.11	3.43	3.26	287.63
37 hpf	6	IC	2	98.52	0.81	8.1	2.82	10.09	2.42	6.53	2.38	10.84	2.55	2.54	200.83
37 hpf	6	IC	3	96.35	0.78	11.68	3.15	10.76	3.3	6.27	1.77	6.45	2.1	2.58	184.11
37 hpf	6	IC	4	69.71	0.82	9.75	3.09	5.05	3.81	9.14	3.22	10.53	2.52	3.16	229.98
37 hpf	6	IC	5	58.38	0.85	4.56	3.45	8.73	4.86	9.6	4.81	11.24	3.3	4.11	284.23
37 hpf	6	IC	6	138.46	0.72	7.89	4.09	8.4	5.23	9.06	4.6	10.7	5.04	4.74	381.44
37 hpf	6	IC	7	111.06	0.84	9	3.07	10.5	3.78	8.52	4.47	9.97	4.27	3.9	351.32
37 hpf	6	IC	8	64.37	0.91	7.53	5.61	7.87	5.35	6.6	4.02	9.35	5.81	5.2	319.17
37 hpf	6	IC	9	99.9	0.82	11.93	2.36	12.95	2.6	9.15	3.59	9.2	3.52	3.02	344.41
37 hpf	6	IC	10	87.08	0.93	7.75	3.83	8.04	3.88	7.91	2.5	8.18	2.32	3.13	198.96
37 hpf	6	IC	11	74.18	0.81	4.23	3.88	5.99	5.65	8.01	2.19	9.55	2.91	3.66	164.1
37 hpf	6	IC	12	75.33	0.77	10.01	3.32	6.51	3.19	7.05	4.28	9.28	6.35	4.29	288.99
37 hpf	6	IC	13	86.86	0.69	9.32	3.65	8.17	2.98	7.68	3.1	11.2	2.73	3.12	257.15
37 hpf	6	IC	14	115.24	0.72	15.21	2.54	16.18	3	8.26	3.22	7.89	3.28	3.01	381.48
37 hpf	6	IC	15	74.82	0.76	7.75	2.67	8.04	4.16	8.94	2.93	6.83	2.36	3.03	188.62
37 hpf	6	IC	16	61.22	0.86	4.2	4.34	7.91	2.56	7.38	3.29	9.57	3.31	3.38	173.19
37 hpf	6	IC	17	90.06	0.72	6.58	3.74	7.46	3.99	9.65	3.5	11.15	3.28	3.63	264.84
37 hpf	6	IC	18	78.08	0.73	5.1	3.31	5.08	3.56	9.53	2.87	10.13	2.89	3.16	157.98
37 hpf	6	IC	19	103.53	0.71	8	2.97	11.27	3.87	8.79	2.89	8.88	2.66	3.1	263.68
37 hpf	6	IC	20	128.73	0.84	8.95	2.86	11.22	2.74	8.3	3.13	8.44	3.59	3.08	259.99
37 hpf	6	IC	21	48.46	0.72	6.06	3.01	5.65	3.41	9.13	3.84	9.13	3.86	3.53	188.7
37 hpf	6	IC	22	102.81	0.92	8.4	6.02	7.78	6.76	6.9	4.59	10.12	3.96	5.33	367.12
37 hpf	6	IC	23	58	0.85	5.23	7.19	6.67	8.72	6.15	3.99	6.81	4.13	6.01	231.63
37 hpf	6	IC	24	80.7	0.69	6.49	6.68	7.86	6.71	13.93	3.64	13.96	2.62	4.91	491.52
37 hpf	7	OC	1	120.17	0.69	16.37	3.69	16.76	3.66	7.13	4.82	6.84	5.1	4.32	499.56
37 hpf	7	OC	2	65.49	0.69	10.47	3.98	10.53	3.42	3.96	4.47	4.33	4.05	3.98	173.22
37 hpf	7	OC	3	75.83	0.73	9.14	3.07	8.98	3.25	5.02	4.1	5.41	4.33	3.69	174.23
37 hpf	7	OC	4	83.06	0.82	8.86	3.59	8.54	4.29	8.28	4.69	9.04	4.77	4.34	326.61
37 hpf	7	OC	5	73.96	0.65	6.17	6.75	6.19	4.94	8.95	6.8	7.46	7.09	6.4	324.27
37 hpf	7	OC	6	106.91	0.7	13.14	3.98	13.3	4.07	8.18	3.92	6.31	4.36	4.08	391.02
37 hpf	7	OC	7	71.88	0.8	9.6	3.01	9.79	2.92	5.79	3.79	6.23	4.11	3.46	201.46
37 hpf	7	OC	8	111.12	0.6	12.43	3.15	14.13	4.05	6.82	4.87	7.28	5.82	4.47	418.73
37 hpf	7	OC	9	112.18	0.58	12.18	3.16	13.02	3.73	5.9	5.43	6.8	5.86	4.55	363.65
37 hpf	7	OC	10	63.67	0.82	10.28	3.98	12.68	6.83	7.83	3.81	5.34	4.17	4.7	355.11
37 hpf	7	OC	11	95.63	0.58	14.97	2.48	15.86	2.48	5.19	3.58	4.64	2.8	2.84	214.79
37 hpf	7	OC	12	75.68	0.66	9.49	3.94	15.1	4.23	6.07	3.61	7.53	3.83	3.9	326.27
37 hpf	7	OC	13	100.61	0.74	12.73	5.03	15.64	3.02	7.32	4.44	9.17	3.74	4.06	474.55
37 hpf	7	OC	14	78.07	0.74	7.37	3.17	10.32	4.43	5.47	4.95	8.35	6.09	4.66	284.81
37 hpf	7	OC	15	96.48	0.58	7.97	4.76	9.45	3.82	5.18	4.87	8.41	4.54	4.5	266.18
37 hpf	7	OC	16	78.5	0.78	9.82	3	11.68	3.04	6.67	4.08	6.46	2.94	3.27	230.42
37 hpf	7	OC	17	96.29	0.7	11.55	3.15	16.89	2.98	5.53	2.41	7.08	2.36	2.73	244.32
37 hpf	7	OC	18	87.81	0.75	5.94	4.46	6.86	3.84	9.53	4.24	10.08	3.15	3.92	246.14
37 hpf	7	OC	19	65.4	0.84	9.31	3.02	10.1	2.36	6.54	2.2	6.9	2.52	2.53	164.67
37 hpf	7	OC	20	104.15	0.76	7.95	3.02	10.02	3.52	7.37	2.92	10.39	2.59	3.01	240.36
37 hpf	7	OC	21	57.46	0.6	11.03	2.61	11.39	3.34	5.1	4.4	6.29	3.82	3.54	226.16
37 hpf	7	OC	22	75.34	0.79	12.35	3.01	10.89	3.68	6.57	3.79	4.96	4.07	3.64	243.67
37 hpf	7	OC	23	87.53	0.77	11.08	3.41	10.76	3.43	6.94	3.81	8.53	4.66	3.83	323.29
37 hpf	7	OC	24	139.36	0.85	10.71	3.74	13.96	3.42	10.74	1.86	11.1	2.22	2.81	378.5
37 hpf	7	OC	25	82.87	0.62	11.38	4.4	11.46	4.92	5.1	4.61	5.4	4.26	4.55	272.65
37 hpf	7	OC	26	69.48	0.7	10.34	3.48	12.36	4.18	4.41	4.33	5.5	4.19	4.05	227.49
37 hpf	7	OC	27	77.16	0.74	9.27	5.49	11.99	4.88	9	4.56	8.53	5.6	5.13	478.21
37 hpf	7	OC	28	83.91	0.76	9.37	6.61	8.61	6.19	7.58	5.89	7.64	3.56	5.56	380.55
37 hpf	7	OC	29	124.03	0.6	17.59	4.61	18.6	4.37	4.32	3.03	6.09	3.37	3.85	362.14
37 hpf	7	OC	30	112.06	0.74	13.21	4.83	13.49	4.15	6.45	3.03	6.43	3.78	3.95	339.38
37 hpf	7	OC	31	95.14	0.84	9.76	2.28	9.27	3.19	8.87	2.53	8.86	2.37	2.59	218.68
37 hpf	7	OC	32	83.66	0.63	8.61	3.74	8.86	4.23	7.41	4.23	6.69	4.81	4.25	261.88
37 hpf	7	OC	33	44.85	0.79	8.81	4.1	10.94	3.98	5.64	6.16	6.76	5.6	4.96	303.68
37 hpf	7	IC	1	107.01	0.75	6.34	7.01	9.68	5.31	8.41	6.66	9.2	6.91	6.47	456.49
37 hpf	7	IC	2	73.77	0.75	5.92	2.73	6.81	3.45	8.17	3.78	10.51	3.92	3.47	206.29
37 hpf	7	IC	3	57.54	0.76	7.54	3.18	8.48	2.92	7.94	2.21	8.57	2.43	2.69	177.54
37 hpf	7	IC	4	41.88	0.84	5.75	6.88	9.11	6.97	4.99	5.48	6.56	4.51	5.96	255.73
37 hpf	7	IC	5	82.63	0.78	5.5	4.67	8.28	5.71	13.43	6.4	12.15	7.43	6.05	533.37
37 hpf	7	IC	6	67.73	0.87	5.39	2.41	8.93	2.39	8.84	2.15	8.23	2.3	2.31	141.32
37 hpf	7	IC	7	153.73	0.83	15.63	3.59	15.49	3.81	9.61	5.36	9.93	5.12	4.47	679.53
37 hpf	7	IC	8	70.35	0.86	10.56	6.01	9.22	5.13	7.27	4.29	6.19	3.21	4.66	310.17
37 hpf	7	IC	9	88.66	0.83	9.18	4.35	10.41	5.57	9.62	4.76	11.53	4.44	4.78	495.12
37 hpf	7	IC	10	87.28	0.91	8.33	3.4	10.31	5.03	8.94	3.71	10.26	4.08	4.06	362.81
37 hpf	7	IC	11	62.93	0.87	6.68	3.82	8.22	3.89	8.85	3.29	10.2	3.55	3.64	258.12
37 hpf	7	IC	12	96.52	0.68	5.94	6	5.63	4.64	11.78	3.37	14.36	3.38	4.35	328.71
37 hpf	7	IC	13	86.42	0.67	11.77	4.82	10.62	5.11	5.37	4.77	6.06	4.31	4.75	304.06
37 hpf	7	IC	14	64.97	0.78	9.42	4.23	8.69	4.62	5.38	5.13	6.19	4.61	4.65	243.45
37 hpf	7	IC	15	95.1	0.84	8.4	2.78	8.19	2.82	10.83	4.99	11.02	4.46	3.76	340.97
37 hpf	7	IC	16	132.7	0.6	4.85	3.39	6.16	3.37	14.6	4.6	17.17	4.24	3.9	341.04
37 hpf	7	IC	17	73.69	0.81	7.05	6.4	7.26	5.5	10.3	4	9.77	4.2	5.03	360.8
37 hpf	7	IC	18	78.47	0.8	7.3	3.4	6.81	3.25	10.15	3.16	10.24	5.78	3.9	280.33
37 hpf	7	IC	19	65.63	0.75	6.71	3.43	7.99	3.61	6.7	4.19	6.76	4.09	3.83	189.45
37 hpf	7	IC	20	61.15	0.71	11.62	4.01	12.21	4.71	5.32	4.72	5.88	4.16	4.4	293.59
37 hpf	7	IC	21	89.76	0.85	10.96	4.72	10.15	5.94	12.12	2.13	11.93	2.82	3.9	495.32
37 hpf	7	IC	22	96.02	0.9	9.21	3.56	8.87	2.95	7.32	1.7	9.91	1.78	2.5	194.5
37 hpf	8	OC	1	45.39	0.7	8.48	4.92	11.62	4.89	5.68	4.49	4.06	4.94	4.81	235.42
37 hpf	8	OC	2	49.4	0.74	9.29	3.6	8.56	4.21	5.61	5.23	5.25	5.76	4.7	227.77
37 hpf	8	OC	3	51.58	0.68	12.47	3.87	10.53	3.88	3.6	5.02	4.36	4.75	4.38	200.47
37 hpf	8	OC	4	101.18	0.68	12.43	3.5	12.82	4.23	6.13	3.35	7.16	3.92	3.75	314.6
37 hpf	8	OC	5	105.93	0.86	11.89	5.4	11.31	4.47	8.6	5.3	11.35	3.8	4.74	548.75
37 hpf	8	OC	6	76.55	0.87	10.32	3.75	10.73	3.25	8.49	3.57	6.37	4.39	3.74	292.47
37 hpf	8	OC	7	97.06	0.5	18.77	3.74	20.35	4.47	5.98	4.02	6.72	3.93	4.04	501.79
37 hpf	8	OC	8	94.41	0.74	10.91	3.86	10.74	3.2	8.41	5.18	10.31	5.79	4.51	456.71
37 hpf	8	OC	9	117.86	0.68	10.21	4.35	14.79	6.37	8.61	2.42	8.07	3.49	4.16	433.42
37 hpf	8	OC	10	96.96	0.78	7.89	4.1	9.87	4.09	9.12	3.87	10.45	3.33	3.85	334.31
37 hpf	8	OC	11	87.73	0.73	8.85	4.02	10	3.55	8.57	3.13	6.92	4.06	3.69	269.36
37 hpf	8	OC	12	102.51	0.83	13.12	4.28	13.76	4.62	7.96	4.64	8.69	3.93	4.37	488.67
37 hpf	8	OC	13	50.77	0.78	5.32	6.13	6.53	5.94	13.98	5.8	15.03	4.87	5.69	488.58
37 hpf	8	OC	14	24.97	0.9	4.91	5.52	6.4	5.72	6.79	7.85	6.29	7.24	6.58	243.45
37 hpf	8	OC	15	25.6	0.76	5.14	4.25	5.33	4.92	4.94	5.11	3.53	5.11	4.85	107.47
37 hpf	8	OC	16	36.73	0.88	9.46	2.73	8.45	3.36	5.56	3.57	7.3	2.07	2.93	168.86
37 hpf	8	OC	17	62.19	0.62	8.07	2.72	9.23	3.09	4.12	3.59	4.35	4.3	3.43	125.47
37 hpf	8	OC	18	75.2	0.87	10.27	7.48	7.69	6.25	6.18	4.93	10.15	4.79	5.86	429.85
37 hpf	8	OC	19	66.93	0.72	7.74	3.97	7.98	4.35	6.61	2.88	6.85	2.33	3.38	178.93
37 hpf	8	OC	20	78.07	0.88	7.67	4.1	11.34	3.8	8.64	5.04	10.46	3.3	4.06	368.54
37 hpf	8	OC	21	42.71	0.82	4.61	5.64	11.6	3.94	5.18	3.52	5.28	3.77	4.22	178.78
37 hpf	8	OC	22	61.54	0.87	13.27	3.27	12.42	3.32	8.15	4.97	7.76	5	4.14	423.03
37 hpf	8	OC	23	74.79	0.86	6.72	3.41	11.66	3.96	6.86	3.9	9.55	4.05	3.83	288.8
37 hpf	8	OC	24	103.54	0.7	14.23	3.95	18.03	3.07	5.98	3.89	5.71	4.25	3.79	357.32
37 hpf	8	OC	25	83.18	0.83	3.91	2.61	8.28	2.57	5.8	2.67	8.98	2.68	2.63	118.57
37 hpf	8	OC	26	118.69	0.86	8.99	3.41	8.54	3.44	14.75	2.64	14.88	3.86	3.34	433.39
37 hpf	8	OC	27	115.5	0.79	9.82	4.66	10.67	3.84	8.44	3.98	9.41	3.84	4.08	373.06
37 hpf	8	OC	28	106.74	0.83	5.69	3.03	10.63	2.4	10.23	2.43	10.7	2.42	2.57	219.46
37 hpf	8	OC	29	70.66	0.83	7.85	3.61	11.31	3.87	7.25	3.56	5.97	3.47	3.63	229.71
37 hpf	8	OC	30	103.29	0.83	6.93	2.59	7.28	2.5	15.56	2.66	14.03	2.69	2.61	274.36
37 hpf	8	OC	31	121.52	0.76	16.58	1.95	16.57	2.06	7.69	2.64	7.7	3.23	2.47	315.04
37 hpf	8	OC	32	114.23	0.71	14.29	3.4	15.96	3.54	7.99	3.52	8.29	4.9	3.84	472.77
37 hpf	8	OC	33	109.17	0.69	17.18	3.64	14.78	4.04	5.85	4.6	5.21	3.5	3.95	348.62
37 hpf	8	OC	34	68.92	0.82	11.47	3.24	11.29	3.55	6.28	3.96	8.3	3.76	3.63	300.94
37 hpf	8	OC	35	106.19	0.75	10.13	3.69	11.7	3.54	9	3.4	8.78	3.32	3.49	338.41
37 hpf	8	OC	36	113.43	0.69	17.55	3.26	16.83	4.45	7.25	3.44	7.86	3.99	3.79	491.56
37 hpf	8	OC	37	77.96	0.69	15.35	4.05	14.84	4.13	4.34	4.47	6.55	4.67	4.33	355.89
37 hpf	8	OC	38	113.68	0.72	10.83	5.51	13.38	5.49	8.54	4.36	8.79	4.37	4.93	517.37
37 hpf	8	IC	1	95.62	0.83	8.15	3.83	8.62	4.02	10.58	3.73	11.13	4.65	4.06	369.31
37 hpf	8	IC	2	83.38	0.88	9.5	3.94	8.71	4.8	8.79	3.46	8.67	3.04	3.81	302.84
37 hpf	8	IC	3	93.19	0.76	10.2	3.43	10.1	3	7.88	2.68	7.9	2.59	2.93	234.24
37 hpf	8	IC	4	84.32	0.82	10.3	4.85	11.21	5.15	8.7	2.99	9.73	4.78	4.44	440.28
37 hpf	8	IC	5	61.7	0.73	5.52	3.53	9.22	5.26	9.7	4.34	7.89	3.91	4.26	276.13
37 hpf	8	IC	6	72	0.74	8.47	4.44	11.27	4.06	8.95	4.65	6.07	4.86	4.5	333.74
37 hpf	8	IC	7	78.71	0.72	12.88	3.6	14.05	3.75	3.97	4.33	6.27	3.05	3.68	253.87
37 hpf	8	IC	8	128.12	0.82	11.64	4.51	12.11	4.35	10.84	4.76	10.39	4.4	4.51	567.87
37 hpf	8	IC	9	106.69	0.79	11.7	4.38	13.92	3.66	8.25	3.65	9.02	5.03	4.18	462.37
37 hpf	8	IC	10	80.09	0.75	11.29	4.07	12.73	3.97	7.05	3.37	6.78	3.88	3.82	317.46
37 hpf	8	IC	11	62.76	0.87	5.96	3.48	11.29	3.56	9.91	4.38	9.12	4.5	3.98	326.63
37 hpf	8	IC	12	81.91	0.88	11.41	3.95	11.18	4.49	8.03	5.12	9.69	4.42	4.5	449.83
37 hpf	8	IC	13	99.56	0.57	11.7	4.67	9.33	3.98	5.41	3.26	6.57	3.39	3.83	240.92
37 hpf	8	IC	14	73.97	0.77	10.42	3.3	11.16	3.32	7.7	1.98	6.1	3.05	2.91	216.84
37 hpf	8	IC	15	43.58	0.71	5.24	3.66	8.69	3.35	4.6	5.1	6.73	3.61	3.93	155.06
37 hpf	8	IC	16	66.03	0.73	4.64	3.37	5.72	2.73	10.71	3.93	6.88	5.86	3.97	180.98
37 hpf	8	IC	17	66.84	0.8	7.24	2.83	9.34	2.76	15.97	6.19	14.66	6.76	4.64	588.47
37 hpf	8	IC	18	57.63	0.73	9.67	2.8	11.79	2.35	4.21	3.77	5.2	5.23	3.54	178.59
37 hpf	8	IC	19	81.62	0.78	10.08	3.27	9.18	4.04	11.64	3.99	10.19	4.7	4	420.45
37 hpf	8	IC	20	81.51	0.73	11.58	3.63	11.8	2.69	6.62	2.13	5.85	2.88	2.83	206.45
37 hpf	8	IC	21	115.64	0.68	12.28	3.37	15.45	3.38	9.27	4.39	7.52	3.5	3.66	426.01
37 hpf	8	IC	22	80.01	0.76	12.26	3.46	11.71	3.74	6.75	4.13	6.18	4.64	3.99	309.35
37 hpf	8	IC	23	96.62	0.67	11.82	3.76	14.39	3.13	6.25	3.83	5.91	3.91	3.66	291.42
37 hpf	8	IC	24	91.37	0.81	10.51	3.19	11.75	3.3	12.85	4.49	15.45	4.99	3.99	628.78
37 hpf	8	IC	25	111.67	0.73	12.25	3.34	12.46	3.82	9.21	4.81	10.16	4.25	4.06	485.21
48 hpf	6	OC	50	186.51	0.62	15.39	2.53	18.28	3.27	7.8	3.83	10.27	4.43	3.52	534.65
48 hpf	6	OC	49	114.08	0.58	19.27	4.28	18.88	4.54	7.99	7.28	7.29	6.45	5.64	821.57
48 hpf	6	OC	48	113.94	0.82	10.52	5.29	11.13	4.93	10.02	5.29	9.88	5.79	5.33	573.55
48 hpf	6	OC	47	87.46	0.7	8.12	5.33	9.18	4.51	11.64	5.49	13.23	6.19	5.38	578.69
48 hpf	6	OC	46	108.18	0.6	9.59	5.07	9.31	4.59	12.43	4.03	13.01	4.33	4.51	541.52
48 hpf	6	OC	45	128.93	0.74	11.46	4.77	14.55	4.24	10.48	5.32	11.39	5.11	4.86	691.14
48 hpf	6	OC	44	112.11	0.73	10.08	4.48	10.87	4.65	9.73	5.83	12.28	4.82	4.95	570.05
48 hpf	6	OC	43	150.81	0.69	15.7	3.39	17.08	3.3	6.75	4.12	9.01	4.44	3.81	492.4
48 hpf	6	OC	42	138.77	0.59	12.39	4.88	14.31	5.16	7.83	8.34	10.74	7.8	6.55	811.28
48 hpf	6	OC	41	112.43	0.62	13.18	3.49	15.87	3.5	6.67	5.1	10.89	4.95	4.26	543.28
48 hpf	6	OC	40	150.06	0.61	8.88	7.98	8.33	5.69	15	5.66	16.14	5.47	6.2	830.68
48 hpf	6	OC	39	84.2	0.62	8.04	6.69	9.32	7.41	7.88	6.89	8.81	6.54	6.88	498.53
48 hpf	6	OC	38	109.36	0.78	7.97	6.68	8.74	6.4	15.59	5.56	13.41	3.7	5.59	676.61
48 hpf	6	OC	37	177.04	0.71	18.95	5.54	18.69	4.35	7.83	3.97	10.35	3.86	4.43	757.86
48 hpf	6	OC	36	206.67	0.7	8.5	6.68	10.1	6.51	17.55	3.04	19.43	4.29	5.13	882.14
48 hpf	6	OC	35	141.49	0.64	21.3	3.95	24.38	4.32	7.59	5.7	7.72	5.58	4.89	854.53
48 hpf	6	OC	34	144.48	0.77	14.22	3.36	14.2	3.44	11.19	4.18	10.34	4.67	3.91	598.5
48 hpf	6	OC	33	150.38	0.75	13.71	3.15	15.68	3.04	9.41	5.63	9.88	5.03	4.21	597.05
48 hpf	6	OC	32	230.73	0.52	11.89	5.24	16.06	5.95	22.62	4.25	27.41	4.02	4.87	1700.73
48 hpf	6	OC	31	198.6	0.54	26.19	3.7	29.59	3.69	9.39	6.13	10.75	6.86	5.1	1430.94
48 hpf	6	OC	30	135.89	0.44	24.2	4.52	25.79	5.02	5.09	6.18	5.92	5.4	5.28	726.51
48 hpf	6	OC	29	145.61	0.45	15.32	3.83	20.36	5.41	11.27	8.02	8.09	6.82	6.02	1039.6
48 hpf	6	OC	28	142.14	0.54	20.13	4.63	26.7	4.67	6.82	6.9	9.19	6.43	5.66	1060.43
48 hpf	6	OC	27	174.14	0.36	18.68	2.4	20.29	3.08	6.11	5.48	8.92	3.86	3.71	542.52
48 hpf	6	OC	26	216.87	0.63	20.25	3.99	25.25	3.76	8.2	3.76	8.95	3.13	3.66	714
48 hpf	6	OC	25	98.16	0.83	12.91	5.3	13.61	4	7.37	6.09	7.55	7.28	5.67	560.63
48 hpf	6	OC	24	122.18	0.79	14.1	3.76	15.31	3.92	10.88	6.05	13.44	6.7	5.11	913.29
48 hpf	6	OC	23	120.99	0.92	10.05	4.66	14.18	5.84	10.45	5.5	12.12	3.83	4.96	677.78
48 hpf	6	OC	22	164.87	0.58	16.43	5.03	18.03	5.11	12.77	4.78	12.07	3.63	4.64	992.41
48 hpf	6	OC	21	153.24	0.66	11.7	5.16	14.56	3.55	8.52	4.33	11.81	4.34	4.35	579.91
48 hpf	6	OC	20	117.37	0.69	9.93	4.12	12.08	3.93	7.23	4.51	11.91	4.9	4.37	459.71
48 hpf	6	OC	19	64.36	0.78	7.67	5.15	12.62	4.62	6.11	3.75	7.93	4.65	4.54	323.51
48 hpf	6	OC	18	145.75	0.47	23.63	3.98	23.01	3.09	8.25	3.82	11.04	3.94	3.71	833.9
48 hpf	6	OC	17	81.92	0.78	14.13	2.67	16.27	4.92	11.52	4.9	14.56	5.3	4.45	881.53
48 hpf	6	OC	16	88.31	0.56	22.27	4.39	27.02	3.1	3.76	3.75	6.18	3.56	3.7	453.2
48 hpf	6	OC	15	82.98	0.49	6.42	7.68	6.98	6.93	18.46	3.53	23.08	4.09	5.56	773.38
48 hpf	6	OC	14	131.95	0.65	14.63	5.56	15.92	4.63	10.46	4.86	11.62	5.88	5.23	882.39
48 hpf	6	OC	13	101.62	0.76	6.66	5.91	7.25	5.67	14.38	4.96	17.5	5.14	5.42	600.88
48 hpf	6	OC	12	133.46	0.56	7.29	5.28	8.33	5.58	16.53	5.51	20.04	5.25	5.41	771.87
48 hpf	6	OC	11	47.37	0.58	6.65	4.29	4.26	4.3	13.26	3.6	10.61	3.99	4.05	263.35
48 hpf	6	OC	10	131.21	0.72	11.71	6.48	12.99	6.36	14.88	5.75	14.78	6.48	6.27	1147.9
48 hpf	6	OC	9	61.53	0.62	8.72	8.6	9.5	8.1	9.31	6.56	8.98	7.29	7.64	636.29
48 hpf	6	OC	8	110.56	0.67	12.77	6.41	14.03	6.86	7.09	8.26	9.87	9.58	7.78	883.77
48 hpf	6	OC	7	114.49	0.76	9.6	6.2	15.13	6.96	6.78	5.27	8.34	6.34	6.19	578.87
48 hpf	6	OC	6	137.85	0.7	11.76	6.37	15.41	6.62	12.25	6.56	13.94	5.59	6.29	1118.07
48 hpf	6	OC	5	208.82	0.73	16.91	3.82	19.41	3.78	10.24	4.97	12.15	4.9	4.37	887.92
48 hpf	6	OC	4	78.55	0.9	8.18	3.73	8.22	3.85	7.84	4.06	8.48	4.4	4.01	268.32
48 hpf	6	OC	3	129.1	0.75	12.87	5.11	15.15	7.18	11.33	4.33	13.83	4.83	5.36	945.12
48 hpf	6	OC	2	156.25	0.77	10.26	3.5	13.88	3.91	15.01	4.4	14.81	4.73	4.14	744.15
48 hpf	6	OC	1	94.19	0.8	10.68	5.56	12.28	5.34	8.79	4.06	10.19	4.1	4.77	519.12
48 hpf	6	IC	22	92.6	0.73	10.07	6.92	11.44	6.64	8.14	6.72	9.25	7.9	7.05	658.81
48 hpf	6	IC	21	71.86	0.96	10.27	9.19	10.21	9.18	5.94	9.79	9.51	10.46	9.66	763.75
48 hpf	6	IC	20	164.89	0.67	10.25	5.98	10.94	4.88	8.67	6.63	11.53	7.36	6.21	664.8
48 hpf	6	IC	19	140.83	0.85	7.9	7.03	8.94	7.16	10.33	9.59	16.24	9.58	8.34	932.91
48 hpf	6	IC	18	133.54	0.63	4.75	6.3	7.63	6.92	19.47	7.36	20.6	6.79	6.84	848.58
48 hpf	6	IC	17	107.8	0.7	4.4	6.94	7.33	6.78	16.16	6.3	19.9	7.41	6.86	725.15
48 hpf	6	IC	16	137.82	0.75	13.29	6.05	16.38	7.39	10.67	7.72	7.71	6.99	7.04	959.45
48 hpf	6	IC	15	74.28	0.79	12.72	5.8	13.49	5.27	8.61	9.04	8.86	6.58	6.67	763.82
48 hpf	6	IC	14	82.75	0.87	7.94	5.8	12.07	5.1	6.54	5.78	11.51	7.85	6.13	553.73
48 hpf	6	IC	13	137	0.61	6.68	6.29	7.18	6.53	9.92	5.5	19.31	7.08	6.35	643.14
48 hpf	6	IC	12	72.8	0.79	9.39	5.41	10.51	5.62	6.42	6.3	7.64	7.04	6.09	426.16
48 hpf	6	IC	11	135.75	0.47	5.97	7.15	8.4	8.31	25.84	4.68	30.75	4.78	6.23	1266.56
48 hpf	6	IC	10	109.96	0.66	10.37	6.48	17.36	6.54	6.73	6.18	11.8	7.04	6.56	842.69
48 hpf	6	IC	9	61.08	0.95	8	7.67	11.21	7.42	8.88	5.71	9.74	5.38	6.55	585.27
48 hpf	6	IC	8	71.43	0.83	7.77	5.71	8.95	3.79	7.16	5.83	7.66	6.31	5.41	335.14
48 hpf	6	IC	7	88.86	0.79	10.55	5.38	10.91	5.44	7.56	3.69	9.4	3.71	4.56	414.46
48 hpf	6	IC	6	118.69	0.64	12.54	4.53	16	5.27	6	6.34	6.99	5.84	5.5	509.3
48 hpf	6	IC	5	74.44	0.72	7.51	6.21	9.08	7.04	7.42	4.95	11.29	6.48	6.17	478.79
48 hpf	6	IC	4	90.51	0.71	7.17	7.04	7.73	8.07	13.81	5.16	15.22	5.04	6.33	684.24
48 hpf	6	IC	3	34.21	0.88	9.98	7.36	7.34	6.37	6.64	5.75	5.79	6.34	6.46	347.42
48 hpf	6	IC	2	67.65	0.74	5.35	7.52	6.46	7.04	10.48	6.41	15.81	5.44	6.6	512.49
48 hpf	6	IC	1	72.66	0.72	6.85	9.84	8.91	5.65	14.75	9.06	14.05	8.05	8.15	924.8
48 hpf	8	OC	54	88.4	0.87	7.51	5.18	10.22	4.87	8.2	5.97	8.13	6.03	5.51	399.01
48 hpf	8	OC	53	87.38	0.82	6.14	6.31	6.93	6.64	9.5	6.07	9.36	6.32	6.34	390.39
48 hpf	8	OC	52	178.96	0.67	9.98	3.99	14.16	4.52	9.1	4.33	10.27	5.08	4.48	523.7
48 hpf	8	OC	51	152.02	0.75	15.95	5.73	17.44	5.38	9.15	4.54	9.48	5.17	5.21	809.45
48 hpf	8	OC	50	77.26	0.81	10.82	4.66	9.87	4.89	9.19	6.32	5.81	4.94	5.2	403.65
48 hpf	8	OC	49	134.8	0.87	14.33	3.39	15.56	2.65	7.7	2.57	12.09	4	3.15	466.19
48 hpf	8	OC	48	174.34	0.64	11.09	5	8.85	4.89	20.28	4.67	22.68	5.14	4.93	1054.72
48 hpf	8	OC	47	159.59	0.63	8.19	4.58	10.18	4.66	15.6	5.31	18.21	5.01	4.89	759.28
48 hpf	8	OC	46	128.47	0.57	12.95	5.69	14.44	5.55	6.96	6.94	9.5	5.35	5.88	663.02
48 hpf	8	OC	45	124.78	0.72	10.73	3.97	12.76	4.42	10.98	5.2	12.31	5.91	4.88	666.76
48 hpf	8	OC	44	122.45	0.68	17.74	4.48	18.61	6.63	10.68	4.81	11.09	5.4	5.33	1054.46
48 hpf	8	OC	43	93.76	0.78	11.64	5.92	12.03	6.31	5.11	5.69	9.58	5.78	5.93	515.05
48 hpf	8	OC	42	64.96	0.56	13.91	7.27	7.72	7.81	2.7	6.56	7.68	4.44	6.52	365.97
48 hpf	8	OC	41	196.6	0.51	17.83	4.09	22.89	3.99	11.23	6.56	11.35	7.34	5.5	1263.1
48 hpf	8	OC	40	136.31	0.61	18.72	6.02	22	4.2	9.98	6.2	15.8	6.63	5.76	1512.31
48 hpf	8	OC	39	163.27	0.74	10.44	3.62	15.85	4.18	12.44	4.98	15.33	4.96	4.44	809.47
48 hpf	8	OC	38	116.37	0.58	4.86	5.88	6.55	7.43	16.03	4.23	20.26	3.74	5.32	550.71
48 hpf	8	OC	37	136.95	0.59	19.99	4.41	21.37	2.88	6.36	7.14	10.61	7.17	5.4	947.54
48 hpf	8	OC	36	118.22	0.79	12.32	7.18	15.7	8.25	10.47	7.96	8.84	8.13	7.88	1065.9
48 hpf	8	OC	35	90.93	0.92	10.23	6.81	9.84	6.99	8.04	6.04	8.05	9.44	7.32	590.96
48 hpf	8	OC	34	120.61	0.53	14.25	4.4	20.43	4.46	5.01	8.71	5.84	7.52	6.27	590.05
48 hpf	8	OC	33	113.04	0.56	15.54	4.66	18.99	4.93	7.59	7.63	10.83	6.11	5.83	927.43
48 hpf	8	OC	32	120.05	0.72	9.27	6.67	8.78	6.52	14.25	4.53	10.02	5.13	5.71	625.62
48 hpf	8	OC	31	151.14	0.71	11.23	2.49	13.55	2.68	10.28	4.6	11.58	4.77	3.64	492.26
48 hpf	8	OC	30	199.54	0.74	22.02	3.62	21.92	3.77	8.66	3.94	10.22	4.05	3.85	797.44
48 hpf	8	OC	29	194.1	0.79	13.27	3.71	16.53	2.91	13.4	3.31	17.2	4.6	3.63	828.1
48 hpf	8	OC	28	240.5	0.72	9.8	4.51	9.77	5.27	22.27	3.67	25.89	3.25	4.18	983.73
48 hpf	8	OC	27	200.51	0.76	13.71	6.66	12.85	5.23	19.05	5.21	18.25	3.31	5.1	1263.75
48 hpf	8	OC	26	156.87	0.61	18.3	4.46	18.22	1.92	10.02	5.94	10.37	5.45	4.44	827.02
48 hpf	8	OC	25	165.32	0.7	16.92	4.59	20.83	1.9	10.5	5.92	11.41	3.74	4.04	834.86
48 hpf	8	OC	24	159.17	0.8	10.4	4.93	17.87	5.47	14.69	4.36	18.47	4.11	4.72	1105.59
48 hpf	8	OC	23	101.3	0.6	8.28	4.56	6.58	4.2	16.86	1.84	18.84	3.95	3.64	482.43
48 hpf	8	OC	22	135.17	0.64	10.91	4.2	15.67	3.43	8.83	3.16	10.75	4.32	3.78	491.49
48 hpf	8	OC	21	108.87	0.67	4.74	4.39	6.03	6.82	15	3.82	16.44	2.43	4.37	369.51
48 hpf	8	OC	20	62.54	0.84	11.19	4.92	12.34	4.41	7.35	4.21	5.5	4.61	4.54	342.99
48 hpf	8	OC	19	129.43	0.65	12.5	3.75	17.68	5.21	8.2	3.28	11.13	4.12	4.09	596.51
48 hpf	8	OC	18	123.81	0.74	14.88	5.93	14.76	4.95	12.65	4.02	13.25	4.46	4.84	928.89
48 hpf	8	OC	17	205.22	0.9	12.76	5.61	14.27	4.64	11.76	3.91	17.52	4.61	4.69	928.46
48 hpf	8	OC	16	149.8	0.7	9.39	6.27	11.76	5.46	16.77	3.71	21.57	5.95	5.35	1084.06
48 hpf	8	OC	15	118.17	0.7	6.7	3.32	7.05	3.82	17.71	4.46	24.49	4.17	3.94	571.91
48 hpf	8	OC	14	173.99	0.48	8.3	5.88	16.06	5.24	19.55	4.25	23.77	4.69	5.02	1323.05
48 hpf	8	OC	13	187.45	0.86	12.26	4.41	11.26	4.97	16.37	5.29	19.51	3.44	4.53	955.19
48 hpf	8	OC	12	178.16	0.8	9.64	3.61	11.47	3.94	12.49	3.06	17.4	3.47	3.52	555.26
48 hpf	8	OC	11	140.28	0.57	17.09	5.83	16.82	6.33	7.5	5.73	7.16	5.46	5.84	725.49
48 hpf	8	OC	10	143.36	0.48	12.61	7.03	15.87	5.96	7.25	6.45	7.22	6.52	6.49	668.64
48 hpf	8	OC	9	96.49	0.76	8.5	6.72	8.25	6.77	13.7	5.2	15.15	4.51	5.8	700.69
48 hpf	8	OC	8	195.07	0.48	18.61	4.1	19.22	4.34	8.09	5.83	8.08	5.55	4.96	757.76
48 hpf	8	OC	7	106.68	0.61	10.3	6.15	17.5	6.78	9.14	6.91	8.53	7.52	6.84	840
48 hpf	8	OC	6	127.35	0.45	14.85	3.78	16.14	5.52	8.24	7.99	7.31	6.93	6.06	729.47
48 hpf	8	OC	5	128.11	0.55	15.4	7.5	16.17	4.8	7.44	7.91	10.27	6.65	6.72	938.6
48 hpf	8	OC	4	137.13	0.59	6.81	5.1	7.69	6.55	13.8	5.27	17.33	5.01	5.48	618.68
48 hpf	8	OC	3	191.95	0.59	8.79	5.55	9.68	5.44	17.54	5.35	21.79	3.11	4.86	883.06
48 hpf	8	OC	2	188.98	0.52	20.24	4.56	24.51	4.23	5.45	6.85	8.75	6.8	5.61	891.22
48 hpf	8	OC	1	151.21	0.67	19.1	5.03	25.1	5.65	6.52	4.9	9.49	6.11	5.42	959.3
48 hpf	8	IC	31	84.7	0.89	9.31	6.96	11.78	4.98	4.95	5.46	9.08	6.19	5.9	436.26
48 hpf	8	IC	30	54.45	0.76	6.45	6.5	9.49	7.12	8.22	7.35	8.89	8.17	7.29	496.72
48 hpf	8	IC	29	159.57	0.81	12.49	6.34	11.45	6.17	13.36	8.71	16.68	8.51	7.43	1336.28
48 hpf	8	IC	28	53.57	0.69	18.18	10.48	11.85	5.84	6.63	9.44	9.63	6.24	8	976.58
48 hpf	8	IC	27	135.57	0.73	12.42	9.04	8.42	6.89	9.7	7	13.43	7.99	7.73	931.52
48 hpf	8	IC	26	100.01	0.77	10.41	3.61	18.13	8.65	9.96	7.5	9.65	7.08	6.71	938.85
48 hpf	8	IC	25	88.21	0.91	7.43	10.33	8.64	10.43	10.95	6.8	13.02	8.55	9.03	869.34
48 hpf	8	IC	24	88.36	0.94	9.2	7.75	8.47	8.34	12.52	10.65	13.31	10.44	9.3	1060.6
48 hpf	8	IC	23	89.13	0.86	9.17	3.46	10	5.39	8.28	5.55	6.15	4.94	4.84	334.37
48 hpf	8	IC	22	116.81	0.76	11.6	4.82	16.15	5.19	7.8	5.17	13.06	7.38	5.64	816.2
48 hpf	8	IC	21	154.86	0.85	12.82	5.28	17.25	5.67	8.66	7.2	11.08	5.63	5.95	882.21
48 hpf	8	IC	20	107.71	0.83	6.11	6.35	10.56	4.55	9.52	5.99	15.22	5.3	5.55	571.97
48 hpf	8	IC	19	141.31	0.92	9.84	5.75	16.77	4.37	13.47	6.53	13.88	5.5	5.54	1007.53
48 hpf	8	IC	18	125.14	0.92	9.45	5.32	13.87	3.34	12.18	6.42	9.92	5.87	5.24	674.82
48 hpf	8	IC	17	130.01	0.85	10.89	5.46	13.35	4.35	10.18	7.07	9.12	6.37	5.81	679.82
48 hpf	8	IC	16	81.2	0.84	11.37	6.67	11.02	4.66	9.53	6.73	9.42	4.75	5.7	604.88
48 hpf	8	IC	15	134.86	0.79	13.39	7.39	12.24	5.93	13	6.29	13.78	5.45	6.27	1075.03
48 hpf	8	IC	14	82.13	0.74	7.96	6.04	8.36	6.09	10	5.96	11.14	6.63	6.18	533.03
48 hpf	8	IC	13	84.57	0.87	6.54	8.92	12.62	13.65	8.33	7.41	9.73	8.47	9.61	831.55
48 hpf	8	IC	12	73.52	0.83	6.86	5.68	11.27	4.56	6.66	9.72	9.83	5.75	6.43	480.4
48 hpf	8	IC	11	46.91	0.55	4.9	10.84	3.66	11.49	9.79	9.11	3.9	11.51	10.74	314.57
48 hpf	8	IC	10	72.53	0.76	14.79	9.22	12.11	9.1	8.25	9.14	9.11	8.75	9.05	1056.84
48 hpf	8	IC	9	81.92	0.63	16.07	8.24	16.91	5.98	6.39	9.96	6.45	9.06	8.31	879.74
48 hpf	8	IC	8	72.54	0.87	8.32	9.69	8.63	8.56	5.3	8.86	7.98	6.19	8.33	468.48
48 hpf	8	IC	7	96.78	0.73	8.66	6.24	9.87	6.08	8.53	5.84	12.4	5.37	5.88	570.36
48 hpf	8	IC	6	113.49	0.76	8.79	5.65	11.8	4.68	10.6	5.54	13.11	4.51	5.1	621.83
48 hpf	8	IC	5	124.73	0.85	8.37	5.54	10.7	5.17	12.54	4.33	12.39	4.38	4.86	577.04
48 hpf	8	IC	4	143.7	0.78	11.82	5.16	19.09	5.05	11.24	6.87	13.52	6.31	5.85	1118.82
48 hpf	8	IC	3	55.89	0.83	4.11	4.6	8.51	3.61	10.51	9.04	10.29	5.03	5.57	365.53
48 hpf	8	IC	2	46.19	0.93	6.58	5.34	6.24	5.24	6.74	8.83	4.72	7.28	6.67	245.08
48 hpf	8	IC	1	55.43	0.95	10.36	6.97	9.29	6.96	5.93	4.2	8.6	3.37	5.38	383.66
48 hpf	9	OC	51	158.24	0.74	14.6	4.07	18.69	3.41	10.66	6.37	15.19	5.95	4.95	1064.93
48 hpf	9	OC	50	115.2	0.44	6.65	4.95	6.29	4.31	25	5.12	25.06	5.78	5.04	816.2
48 hpf	9	OC	49	158.8	0.68	14.36	4.46	15.54	4.93	9.45	7.04	13.74	5.67	5.53	957.73
48 hpf	9	OC	48	135.27	0.8	7.68	6.92	9.43	5.64	13.92	3.56	15.92	6.46	5.65	720.53
48 hpf	9	OC	47	144.48	0.53	21.3	2.86	25.3	4.97	8.71	7.32	11.11	6.07	5.31	1224.94
48 hpf	9	OC	46	96.22	0.5	6.92	7.52	8.25	6.77	22.04	4.92	15.72	8.19	6.85	980.95
48 hpf	9	OC	45	171.74	0.82	11.56	8.9	12.44	6.5	13.46	7.59	15.45	8.02	7.75	1344.75
48 hpf	9	OC	44	304.7	0.51	7.35	6.53	9.25	6.07	21.57	3.79	25	2.9	4.82	932.02
48 hpf	9	OC	43	156.8	0.42	29.09	4.62	34.16	4.05	9.45	6.45	12.19	5.81	5.23	1790.47
48 hpf	9	OC	42	121.21	0.67	11.87	4.33	14.03	3.52	5.04	6.76	7.9	6.26	5.22	437.16
48 hpf	9	OC	41	152.36	0.54	16.04	3.22	19.06	5.28	5.68	4.61	7.01	5.28	4.6	511.95
48 hpf	9	OC	40	162.06	0.65	20.98	5.49	21.54	5.83	7.24	5.94	5.47	7.48	6.19	835.64
48 hpf	9	OC	39	175.32	0.38	6.13	6.18	6.11	6.12	26.67	4.65	28.6	4.18	5.28	893.41
48 hpf	9	OC	38	127.8	0.39	7.44	4.86	7.68	5.45	27.5	4.91	32.49	5.1	5.08	1151.95
48 hpf	9	OC	37	174.09	0.59	18.08	5.78	20.39	5.49	4.24	5.25	4.89	4.62	5.29	464.06
48 hpf	9	OC	36	132.17	0.6	16.1	3.32	18.78	1.72	6.53	3.52	8.88	3.8	3.09	415.22
48 hpf	9	OC	35	149.19	0.74	15.58	3.93	20.23	3.85	11.05	5.15	9.87	4.54	4.37	817.97
48 hpf	9	OC	34	179.87	0.52	18.32	2.99	21.39	2.72	6.35	2.58	8.56	3.22	2.88	425.92
48 hpf	9	OC	33	173.31	0.92	14.37	3.78	13.53	4.44	10.59	2.58	12.54	4.53	3.83	618.3
48 hpf	9	OC	32	102.66	0.68	10.06	5.41	12.78	4.82	8.05	4.37	10.21	3.55	4.54	473.1
48 hpf	9	OC	31	263.14	0.64	20.75	3.81	25.89	3.52	10.84	3.5	9.91	2.84	3.42	826.85
48 hpf	9	OC	30	179.43	0.57	21.22	5.92	31.67	4.99	5.66	3.32	8.22	4.03	4.57	837.81
48 hpf	9	OC	29	152.28	0.66	3.9	4.91	9.37	4.79	14.92	4.43	19.6	2.96	4.27	489.29
48 hpf	9	OC	28	186.14	0.72	16.23	3.62	16.29	4.41	8.68	4.3	9.93	2.92	3.81	576.83
48 hpf	9	OC	27	197.24	0.46	26.56	4.58	32.44	3.27	5.45	4.36	7.9	3.23	3.86	760.08
48 hpf	9	OC	26	146.9	0.56	13.5	4.07	15.51	4.71	7.76	4.04	8.76	4.8	4.41	527.77
48 hpf	9	OC	25	146.34	0.48	22.82	5.25	26.31	4.62	4.39	4.23	6.65	3.92	4.51	610.87
48 hpf	9	OC	24	102.71	0.65	9.02	7.76	9.89	7.19	12.67	6.05	14.47	3.88	6.22	798.05
48 hpf	9	OC	23	198.28	0.43	16.73	4.92	21.67	5.88	5.08	6.04	7.19	5.94	5.7	670.83
48 hpf	9	OC	22	44.15	0.79	10.42	6.65	7.41	6.22	5.74	5.56	4.78	5.12	5.89	276.08
48 hpf	9	OC	21	136.36	0.49	3.57	5.54	3.69	5.86	22.04	6.2	22.88	6.55	6.04	492.24
48 hpf	9	OC	20	69.37	0.59	15.33	6.01	19.59	5.26	4.39	7.15	5.03	7.39	6.45	530.63
48 hpf	9	OC	19	145.95	0.61	7.97	6.48	9.74	5.59	22.51	6.09	19.58	6.04	6.05	1127.44
48 hpf	9	OC	18	141.66	0.76	6.38	4.16	8.3	4.25	13.56	3.82	17.61	4.11	4.09	467.3
48 hpf	9	OC	17	110.56	0.81	9.96	4.63	14.25	3.4	10.83	6.12	12.93	4.17	4.58	658.64
48 hpf	9	OC	16	106.33	0.55	12.05	4.99	17.61	6.39	9.76	7.8	10.1	7.41	6.65	978.92
48 hpf	9	OC	15	113.11	0.63	14.37	4.4	19.08	5.91	6.45	6.89	9.4	6.92	6.03	799.25
48 hpf	9	OC	14	186.6	0.76	19.16	5.61	21.25	4.47	9.91	5.04	11.34	5.27	5.1	1094.32
48 hpf	9	OC	13	140.78	0.77	14.7	4.22	17.09	3.64	10.49	5.39	10.06	6.24	4.87	795.78
48 hpf	9	OC	12	84.83	0.81	9.32	4.91	8.94	5.02	10.83	6.47	9.48	5.4	5.45	505.3
48 hpf	9	OC	11	99.4	0.88	11.16	4.45	13.56	5.08	9.25	7.12	9.01	5.84	5.62	634.48
48 hpf	9	OC	10	166.1	0.7	9.44	6.22	11.42	7.5	20.16	5.68	20.4	5.13	6.13	1297.15
48 hpf	9	OC	9	123.44	0.66	7.78	6.08	9.54	6.86	14.93	6.61	16.96	5.2	6.19	854.39
48 hpf	9	OC	8	135.69	0.56	19	4.85	23.05	4.66	6.91	5.75	11.58	6.46	5.43	1055.46
48 hpf	9	OC	7	81.01	0.67	6.21	7.63	6.63	7.41	12.14	4.93	12.45	5.05	6.26	493.73
48 hpf	9	OC	6	129.29	0.76	10	4.77	13.53	4.4	5.96	6.63	12.46	6.66	5.62	608.42
48 hpf	9	OC	5	152.73	0.7	7.4	3.46	8.74	3.6	18.69	5.73	23.23	3.49	4.07	688.43
48 hpf	9	OC	4	90.18	0.74	10.67	3.08	12.24	5.6	7.44	4.84	9.09	4.97	4.62	437.64
48 hpf	9	OC	3	103.8	0.7	11.53	3.62	15.56	3.58	10.87	5.79	13.34	3.6	4.15	680.03
48 hpf	9	OC	2	149.13	0.83	15.09	3.7	16.1	4.18	13.02	4.02	13.92	4.92	4.21	883.32
48 hpf	9	OC	1	165.94	0.52	23.42	4.88	26.74	4.06	6.27	8.04	9.48	7.05	6.01	1186.51
48 hpf	9	IC	24	73.58	0.87	7.57	6.01	4.83	7	11.45	6.84	12.1	6.8	6.66	486.4
48 hpf	9	IC	23	168.68	0.77	12.9	3.6	21.21	6.09	9.26	6.51	13.52	6.82	5.76	1117.95
48 hpf	9	IC	22	164.68	0.83	16.84	5.62	17	4.86	11.12	5.23	11.58	4.92	5.16	990.46
48 hpf	9	IC	21	171.2	0.65	17.38	3.3	21.28	5.29	6.61	5.18	10.5	5.87	4.91	811.96
48 hpf	9	IC	20	84.93	0.81	10.24	6.77	6.15	6.57	12.06	6.56	11.29	6.24	6.54	625.25
48 hpf	9	IC	19	129	0.84	10.96	12.1	16.85	7.74	8.08	9.36	10.71	10.22	9.86	1287.43
48 hpf	9	IC	18	87.74	0.89	10.83	8	10.02	8.01	13.99	7.02	12.47	7.9	7.73	1066.49
48 hpf	9	IC	17	84.53	0.72	9.82	6.94	12.01	7.67	7.78	5.97	8.01	5.69	6.57	565.95
48 hpf	9	IC	16	122.85	0.83	11.27	3.82	15.67	5.37	6.09	7.22	12.34	8.26	6.17	765.55
48 hpf	9	IC	15	86.29	0.77	9.57	4.6	16.88	5.68	5.21	3.55	9.41	5.48	4.83	466.7
48 hpf	9	IC	14	104.58	0.77	13.37	5.84	15.03	6.84	4.36	5.98	10.43	6.48	6.29	659.98
48 hpf	9	IC	13	150.77	0.47	4.3	5.5	8.58	6.27	21.67	5.05	31.05	7.43	6.06	1029.16
48 hpf	9	IC	12	67.62	0.95	5.56	10.41	7.42	10.01	10.31	6.55	14.09	8.45	8.86	701.12
48 hpf	9	IC	11	156.91	0.87	11.82	5.27	15.27	7.12	15.83	8.57	13.02	9.53	7.62	1489.33
48 hpf	9	IC	10	70.62	0.77	14.74	6.23	13.14	9.32	6.46	9.66	4.54	10.22	8.86	679.1
48 hpf	9	IC	9	52.14	0.69	5.55	10.87	8.69	13.11	13.38	6.93	6.01	10.29	10.3	710.99
48 hpf	9	IC	8	90.47	0.86	7.41	5.88	11.56	5.39	9.58	5.42	10.89	6.77	5.87	569.37
48 hpf	9	IC	7	150.6	0.6	19.65	6.94	20.88	7.21	7.1	7.52	5.71	6.11	6.95	901.44
48 hpf	9	IC	6	92.2	0.63	4.8	7.28	5.27	8.32	14.11	7.13	13.38	6.05	7.2	497.94
48 hpf	9	IC	5	121.12	0.74	12.12	9.67	20.45	7.62	7.54	8.74	10.05	9	8.76	1254.31
48 hpf	9	IC	4	98.45	0.91	13.02	7.96	16.84	8.34	11.08	9.13	10.4	9.63	8.77	1405.45
48 hpf	9	IC	3	78.34	0.75	11.66	8.18	9.48	7.37	6	11.38	7.4	7.74	8.67	613.82
48 hpf	9	IC	2	67.15	0.82	7.09	9.95	8.12	9.15	10.9	8.88	7.43	9.5	9.37	653.09
48 hpf	9	IC	1	72.81	0.89	8.07	11.18	12.03	11.26	6.52	7.41	7.01	8.42	9.57	650.48
48 hpf	10	OC	43	119.69	0.56	16.21	5.02	18.06	5.28	11.06	5.45	11.59	5.59	5.34	1035.28
48 hpf	10	OC	42	105.59	0.61	9.98	6.51	12.08	5.88	12.34	4.57	8.93	6.82	5.95	697.37
48 hpf	10	OC	41	102.96	0.56	16.16	5.09	17.52	4.36	8.82	4.66	8.88	4.55	4.67	695.24
48 hpf	10	OC	40	150.49	0.52	9.27	7.11	12.2	5.41	26.07	4.22	28.9	3.77	5.13	1512.88
48 hpf	10	OC	39	117.9	0.51	6.93	3.78	8.08	6.84	15.42	5.84	15.47	4.58	5.26	609.71
48 hpf	10	OC	38	139.57	0.67	12.4	5.23	14.79	5.33	11.11	7.4	18.15	5.42	5.85	1162.54
48 hpf	10	OC	37	139.34	0.64	12.79	4.39	15.97	4.95	8.9	3.54	10.93	4.19	4.27	608.45
48 hpf	10	OC	36	237.25	0.68	16.06	3.92	21.25	3.77	11.8	3.94	14.53	3.17	3.7	908.69
48 hpf	10	OC	35	104.55	0.88	10.07	4.89	9.11	5.27	12.17	4.02	11.71	4.92	4.78	546.76
48 hpf	10	OC	34	115.49	0.91	8.8	4.37	10.1	3.63	10.94	4.1	11.53	3.86	3.99	423.62
48 hpf	10	OC	33	70.87	0.91	17.89	5.56	17.79	6.57	6.12	4.5	8.5	5.78	5.6	730.62
48 hpf	10	OC	32	173.06	0.68	19.38	3.52	18.84	3.17	8.8	4.68	12.55	3.99	3.84	783.36
48 hpf	10	OC	31	209.08	0.67	16.78	3.9	17.32	4.09	8.37	3.71	11.8	4.44	4.04	693.82
48 hpf	10	OC	30	161.56	0.59	10.98	3.28	11.91	5.37	12.56	7.08	13.75	6.03	5.44	819.04
48 hpf	10	OC	29	167.75	0.78	14.85	4.19	17.36	3.32	7.85	3.52	10.43	3.14	3.54	521.45
48 hpf	10	OC	28	179.86	0.36	22.88	3.85	24.61	3.41	7.46	3.67	8.38	3.57	3.63	681.72
48 hpf	10	OC	27	140.26	0.45	21.15	3.57	21.64	4.11	7.37	6.73	6.42	5.77	5.05	744.23
48 hpf	10	OC	26	168.03	0.42	12.25	2.9	16.78	3.71	7.79	3.28	12.51	3.54	3.36	494.65
48 hpf	10	OC	25	59.56	0.34	12.04	3.72	13.45	3.14	3.84	8.33	3.62	8.23	5.86	278.34
48 hpf	10	OC	24	80.31	0.57	9.26	3.13	13.36	3.96	10.27	5.63	8.73	6.06	4.7	504.45
48 hpf	10	OC	23	168.56	0.58	6.68	5.35	11.33	4.06	17.18	5.07	22.41	5.27	4.94	880.13
48 hpf	10	OC	22	206.39	0.65	23.85	3.68	25.26	3.57	7.51	4.73	8.5	5.77	4.44	872.25
48 hpf	10	OC	21	123.84	0.92	13.93	3.99	17.04	2.22	8.9	5.59	11.9	3.73	3.88	625.25
48 hpf	10	OC	20	146.54	0.74	13.01	7.24	15.11	5.44	9.59	4.03	10.51	3.77	5.12	723.47
48 hpf	10	OC	19	130.29	0.73	12.09	3.2	9.54	6.22	10.89	2.85	13.45	4.03	4.08	536.35
48 hpf	10	OC	18	188.08	0.72	9.24	2.11	10.96	5.44	16.01	4.69	22.64	4	4.06	792.44
48 hpf	10	OC	17	154.64	0.78	25.19	6.71	24.01	4.6	10.3	5.8	7.43	5.37	5.62	1225.6
48 hpf	10	OC	16	206.8	0.45	6.26	7.27	10.8	4.86	26.31	4.17	31.28	2.71	4.75	1167.32
48 hpf	10	OC	15	159.05	0.61	17.88	4.81	24.35	3.41	10.62	5.31	13.11	5.84	4.84	1213.19
48 hpf	10	OC	14	87.44	0.83	13.67	4.57	14.52	2.53	6.93	4.09	9.51	3.18	3.59	416.23
48 hpf	10	OC	13	233.03	0.47	22.99	4.45	27.39	3.51	10.28	4.59	8.87	5.16	4.43	1067.89
48 hpf	10	OC	12	167.67	0.61	9.42	4.53	10.89	5.15	12.04	3.16	13.37	3.41	4.06	524.14
48 hpf	10	OC	11	140.15	0.53	17.87	4.23	18.33	2.65	10.06	5.81	8.33	6.63	4.83	803.85
48 hpf	10	OC	10	96.23	0.58	16.32	5.64	17.09	5.63	5.75	5.88	6.75	5.16	5.58	582.33
48 hpf	10	OC	9	64.89	0.82	14.75	5.71	10.44	5.6	8.99	6.82	6.23	8.31	6.61	633.55
48 hpf	10	OC	8	158.74	0.46	8.18	5.97	7.99	5.78	18.24	5.28	20.35	5.73	5.69	887.64
48 hpf	10	OC	7	209.73	0.52	18.16	7.56	20.89	7.08	11.16	5.88	11.11	5.58	6.53	1418.61
48 hpf	10	OC	6	97.23	0.7	5.29	6.03	7.72	6.84	10.74	5.73	12.13	6.74	6.34	471.23
48 hpf	10	OC	5	135.67	0.65	8.87	5.73	10.07	4.12	9.02	6.87	10.58	5.53	5.56	516.23
48 hpf	10	OC	4	146.9	0.81	14.7	6.1	15.68	7.27	12.28	7.15	10.16	6.08	6.65	1133.37
48 hpf	10	OC	3	152.53	0.66	16.18	5.27	19.95	2.87	9.24	7.04	8.09	8.1	5.82	911.02
48 hpf	10	OC	2	108.94	0.9	11.81	6.44	14.03	4.57	8.38	5.64	8.77	4.69	5.34	591.06
48 hpf	10	OC	1	138.47	0.75	16.45	3.91	19.61	2.81	8.37	6.63	10.37	4.64	4.5	759.81
48 hpf	10	IC	21	139.73	0.82	7.94	4.02	9.03	5.65	11.81	5.86	17.25	3.6	4.78	589.62
48 hpf	10	IC	20	158.85	0.65	20.71	7.07	20.36	8.04	7.15	6.03	9.38	6.67	6.95	1179.99
48 hpf	10	IC	19	131.45	0.77	20.42	8.89	20.83	5.66	12.08	4.37	12.36	3.84	5.69	1434.09
48 hpf	10	IC	18	114.95	0.69	8.98	7.81	9.28	7.48	12.78	8.53	12.86	7.52	7.84	917.06
48 hpf	10	IC	17	166.01	0.85	21.67	6.89	16.19	9.49	10.52	7.35	8.33	7.44	7.79	1390.3
48 hpf	10	IC	16	85.17	0.89	10.46	5.75	10.47	5.5	4.82	7.93	9.88	7	6.55	503.43
48 hpf	10	IC	15	194.85	0.83	15.81	6.79	18.09	5.2	7.75	5.2	11.85	6.11	5.83	967.59
48 hpf	10	IC	14	79.15	0.91	7.1	5.86	7.95	5.03	9.81	5.82	11.63	6.71	5.86	472.31
48 hpf	10	IC	13	190.99	0.8	11.51	4.33	12.56	3.59	7.96	4.56	13.16	3.93	4.1	521.39
48 hpf	10	IC	12	116.97	0.82	12.78	4.38	13.16	4.32	10.08	5.39	11.81	4.58	4.67	662.58
48 hpf	10	IC	11	112.09	0.8	7.17	6.2	7.91	5.91	9.86	5.05	12.42	4.8	5.49	461.14
48 hpf	10	IC	10	93.31	0.76	10.75	7.17	12.38	7.77	10.85	6.27	9.85	6.33	6.89	824.12
48 hpf	10	IC	9	57.98	0.87	10.29	7.62	8.83	10.23	11.36	10.29	9.62	5.99	8.53	855.68
48 hpf	10	IC	8	128.03	0.6	14.16	5.67	15.92	5.35	6.45	5.32	7.56	5.6	5.49	577.87
48 hpf	10	IC	7	96.04	0.65	10.45	6.98	6.49	6.87	16.73	7.7	13.16	6.12	6.92	875.65
48 hpf	10	IC	6	148.21	0.75	12.61	4.84	18.19	5.04	5.8	6.4	9.28	5.86	5.54	642.7
48 hpf	10	IC	5	118.61	0.69	9.28	6.56	13.75	6.54	6.37	7.41	8.45	6.36	6.72	573.18
48 hpf	10	IC	4	103.89	0.72	14.39	4.48	14.28	5.89	9.9	5.03	12.22	4.41	4.95	785.19
48 hpf	10	IC	3	75.15	0.81	7.67	8.26	7.96	8.58	9.75	8.9	9.24	6.81	8.14	603.83
48 hpf	10	IC	2	70.74	0.61	8.71	6.67	7.92	9.24	7.51	9.54	7.87	8.26	8.43	538.87
48 hpf	10	IC	1	56.77	0.87	7.52	7.89	6.48	9.07	6.54	9.42	8.72	7.57	8.49	453.32
48 hpf	11	OC	43	139.6	0.65	6.63	3.59	7.74	7.31	18.79	7.18	21.36	5.5	5.9	850.29
48 hpf	11	OC	42	100.5	0.71	16.42	6.27	17.66	6.22	6.09	5.98	8.98	6.72	6.3	808.58
48 hpf	11	OC	41	157.96	0.69	7.84	7.23	12.71	5.5	13.24	9.04	17.64	6.16	6.98	1107.75
48 hpf	11	OC	40	210.29	0.61	10.62	8.35	12.4	4.75	15.01	4.58	17.11	5.54	5.81	1073.06
48 hpf	11	OC	39	130.11	0.79	18.99	6.27	18.04	7.64	10.25	9.69	5.33	7.55	7.79	1123.21
48 hpf	11	OC	38	135.72	0.72	18	9.15	18.92	6.38	8.56	4.28	9.65	3.74	5.89	989.56
48 hpf	11	OC	37	169.78	0.59	24.75	10.24	16.18	12.4	8.47	7.77	8.71	6.08	9.12	1603.68
48 hpf	11	OC	36	146.62	0.88	13.35	4.64	12.56	5.16	10.63	5.59	11.77	6.41	5.45	790.77
48 hpf	11	OC	35	142.97	0.76	14.87	3.94	16.72	4.56	13.82	5.21	13.8	4.95	4.67	1017.57
48 hpf	11	OC	34	148.37	0.49	25.32	3.81	28.3	4.78	5.66	6.07	7.32	4.42	4.77	829.97
48 hpf	11	OC	33	122.86	0.62	19.22	3.51	21.03	5.01	3.06	7.94	7.59	7.44	5.98	640.31
48 hpf	11	OC	32	141.61	0.57	5.15	6.34	6.46	5.69	20.13	6.39	24.18	7.76	6.55	841.75
48 hpf	11	OC	31	203.53	0.84	12.9	3.66	14.74	5.83	15	3.97	13.35	5.31	4.69	919.25
48 hpf	11	OC	30	180.96	0.74	17.7	5.73	16.85	5.74	10.51	4.89	10.02	5.97	5.58	989.93
48 hpf	11	OC	29	231.46	0.55	16.29	5.06	20.6	5.35	7.98	8.1	10	8.26	6.69	1109.75
48 hpf	11	OC	28	193.04	0.71	13.93	4.37	14.5	4.78	13.71	5.51	10.88	12.71	6.84	1195.89
48 hpf	11	OC	27	132.5	0.77	11.73	5.31	14.12	5.04	16.72	4.95	19.31	2.75	4.51	1050.71
48 hpf	11	OC	26	159.22	0.64	13.81	5.83	15.2	6.47	12.53	6.75	13.56	7.15	6.55	1239.38
48 hpf	11	OC	25	242.4	0.51	24.57	4.92	28.31	6.15	8.92	8.31	7.36	9.08	7.12	1531.3
48 hpf	11	OC	24	211.2	0.59	16.99	3.75	23.13	6.66	11.79	4.79	10.86	3.75	4.74	1076.26
48 hpf	11	OC	23	175.22	0.82	9.06	4.3	12.41	4.71	19.06	3.75	23.09	3.12	3.97	898.17
48 hpf	11	OC	22	100.04	0.6	16.54	2.31	17.87	3.69	7.72	6.68	8.57	6.72	4.85	679.65
48 hpf	11	OC	21	103.58	0.7	8.07	4.61	7.89	4.32	10.96	3.69	13.98	4.31	4.23	421.18
48 hpf	11	OC	20	112.33	0.79	13.31	3.99	15.21	1.92	7.53	4.19	10.47	3.23	3.33	427.69
48 hpf	11	OC	19	142.85	0.84	13.88	3.77	16.89	3.05	10	3.06	11.37	2.99	3.22	528.92
48 hpf	11	OC	18	68.16	0.78	9.07	4.54	10.73	4.21	8.63	4.87	10.12	4.98	4.65	431.58
48 hpf	11	OC	17	83.59	0.71	13.24	3.03	14.59	3.86	7.11	7.44	10.34	6.01	5.09	617.36
48 hpf	11	OC	16	83.49	0.67	14.22	6.28	16.17	6.57	7.84	5.44	6.87	6.55	6.21	694.02
48 hpf	11	OC	15	127.37	0.69	12.68	3.91	16.09	5.07	8.71	4.45	9.4	3.67	4.28	556.85
48 hpf	11	OC	14	64.86	0.56	9.59	2.58	9.9	4.02	8.51	6	10.4	6.68	4.82	444.11
48 hpf	11	OC	13	143.4	0.44	16.17	4.17	17.48	4.83	6.59	3.67	10.35	5.38	4.51	643.07
48 hpf	11	OC	12	166.55	0.58	23.65	5	31.27	3.52	5.72	3.37	6.82	3.82	3.93	676.21
48 hpf	11	OC	11	164.78	0.46	13.85	5.1	17.66	3.45	11.31	3.87	10.73	3.97	4.1	711.41
48 hpf	11	OC	10	100.81	0.66	9.56	5.76	9.71	6.66	12.34	2.82	14.61	4.51	4.94	641.04
48 hpf	11	OC	9	122.1	0.63	8.39	4.32	6.58	4.9	17.71	2.17	18.52	4.72	4.03	546.09
48 hpf	11	OC	8	129.27	0.75	8.4	4	10.92	4.42	9.45	5.17	11.8	3.96	4.39	450.32
48 hpf	11	OC	7	164.62	0.72	17.09	3.88	17.8	4.68	8.82	3.72	10.02	4.14	4.11	674.58
48 hpf	11	OC	6	173.2	0.79	15.44	4.76	17.55	5.77	9.02	4.52	10.25	4.49	4.89	776.37
48 hpf	11	OC	5	156.25	0.43	7.1	5.19	10.08	3.85	18.79	5.86	27.45	3.37	4.57	907.11
48 hpf	11	OC	4	74.99	0.89	9.43	4.27	13	3.91	12.73	5.9	10.08	4.47	4.64	593.17
48 hpf	11	OC	3	155.71	0.43	22.7	3.39	27.46	4.18	4.69	3.83	6.31	3.1	3.63	500.03
48 hpf	11	OC	2	109.39	0.72	14.91	5.21	18.58	3.28	6.17	5.41	7.75	5.03	4.73	551.55
48 hpf	11	OC	1	78.53	0.74	12.3	5.06	15.63	4.76	4.82	5.1	6.14	5.27	5.05	386.28
48 hpf	11	IC	23	74.45	0.92	9.6	8.97	11.78	5.8	9.98	7.91	10.27	6.93	7.4	801.22
48 hpf	11	IC	22	92.44	0.77	8.02	9.26	9.61	8.89	12.55	6.99	12.5	5.19	7.58	837.17
48 hpf	11	IC	21	131.95	0.87	11.27	5.33	15.2	5.14	8.53	6.77	11.88	4.44	5.42	732.04
48 hpf	11	IC	20	116.29	0.8	6.75	4.91	12.42	5.98	9.49	6.57	14.91	3.35	5.2	608.36
48 hpf	11	IC	19	114.26	0.88	9.09	5.15	11.44	4.27	14.55	4.9	13.54	7.35	5.42	781.05
48 hpf	11	IC	18	107.19	0.62	5.7	6.36	7.97	7.44	15.98	4.62	15.17	4.26	5.67	603.6
48 hpf	11	IC	17	119.41	0.89	10.38	3.77	9.39	3.56	12.75	4.34	15.24	3.41	3.77	521.54
48 hpf	11	IC	16	77.04	0.84	11.34	5.92	11.29	5.11	9.16	6.89	6.55	5.52	5.86	520.83
48 hpf	11	IC	15	110.84	0.93	8.19	5.97	9.38	6.86	10.04	5.02	10.46	4.76	5.65	508.99
48 hpf	11	IC	14	110.82	0.82	12.4	6.15	13.67	6.45	5.91	7.87	10.19	8.7	7.29	765.21
48 hpf	11	IC	13	110.72	0.82	10.61	3.82	11.13	3.78	9.3	7.44	7.3	5.11	5.04	454.49
48 hpf	11	IC	12	57.02	0.66	7.01	8.17	9.8	9.73	7.12	6.71	11.67	8.51	8.28	653.83
48 hpf	11	IC	11	104.54	0.72	8.57	8.6	9.44	9.77	14.29	12.74	9.35	10.41	10.38	1104.84
48 hpf	11	IC	10	131.13	0.65	19.71	9.6	17.97	8.73	9.83	6.02	9.92	6.46	7.7	1433.01
48 hpf	11	IC	9	133.73	0.77	14.93	4.89	17.94	4.85	12.04	10.97	8.52	12.27	8.25	1393.01
48 hpf	11	IC	8	117.78	0.89	7.98	6.33	11.37	6.31	13.86	6.99	10.46	4.93	6.14	722.36
48 hpf	11	IC	7	161.55	0.86	9.73	7.24	11.47	9.1	11.15	4.99	12.51	5.55	6.72	842.67
48 hpf	11	IC	6	132.3	0.82	15.48	8.31	9.61	8.44	8.48	5.49	12.79	6.48	7.18	957.93
48 hpf	11	IC	5	163.27	0.79	18.06	3.32	19.95	3.81	9.78	4.89	13.14	6.06	4.52	984.44
48 hpf	11	IC	4	56.08	0.86	13.78	6.22	19	6.34	8.42	5.47	9.18	5.18	5.8	836.91
48 hpf	11	IC	3	113.1	0.82	13.54	6.79	10.26	8.77	12.02	6.32	11.45	5.15	6.76	943.66
48 hpf	11	IC	2	105.38	0.83	12.86	6.85	16.64	5.12	8.75	6.19	7.51	6.62	6.2	742.89
48 hpf	11	IC	1	56.26	0.84	7.74	8.7	9.2	9.22	6.49	8.81	14.84	7.45	8.55	771.89
48 hpf	12	OC	40	118.53	0.44	8.52	9.59	9.7	6.35	17.11	6.42	17.36	6.06	7.11	1115.56
48 hpf	12	OC	39	163.64	0.56	8.25	7.23	8.6	6.72	23.9	6.92	27.86	6.48	6.84	1490.84
48 hpf	12	OC	38	125.32	0.57	9.87	9.37	9.04	7.92	12.04	4.5	13.49	6.47	7.07	852.7
48 hpf	12	OC	37	88.96	0.86	12.16	5.08	12.45	6.49	10.99	4.05	12.16	5.11	5.18	738.15
48 hpf	12	OC	36	98.4	0.58	6.69	8.49	8.72	7.56	16.2	6.88	14.56	7.47	7.6	900.62
48 hpf	12	OC	35	101.31	0.57	8.57	6.79	6.39	7.15	12.31	7.1	8.89	4.13	6.29	498.92
48 hpf	12	OC	34	61.47	0.77	7.73	6.59	7.84	7.44	8.87	4.64	8.81	4.32	5.75	395.54
48 hpf	12	OC	33	153.93	0.67	16.15	5.01	16.15	7.38	7.39	4.66	13.27	7.7	6.19	1032.26
48 hpf	12	OC	32	147.9	0.62	9.03	6.05	12.2	5.32	14.6	6.88	18.15	6.73	6.25	1085.51
48 hpf	12	OC	31	146.29	0.88	12.33	5.19	14.19	4.7	12.57	7.33	11.13	4.17	5.35	840.26
48 hpf	12	OC	30	118.23	0.71	10.57	6.12	14.37	6.81	6.26	7.98	7.85	7.75	7.17	630.35
48 hpf	12	OC	29	101.02	0.58	17.02	3.08	20.14	3.27	4.57	4.96	9.09	7.71	4.76	603.42
48 hpf	12	OC	28	83.54	0.83	10.09	3.95	11.24	4.59	8.16	4.48	11.44	4.99	4.5	470.59
48 hpf	12	OC	27	167.64	0.64	21.43	5.15	29.06	4.52	8.96	4.87	10.04	6.26	5.2	1247.1
48 hpf	12	OC	26	197.18	0.85	14.61	2.44	18.97	3.85	9.07	2.98	14.65	4.21	3.37	671.07
48 hpf	12	OC	25	171.59	0.81	11.64	2.85	12.35	4.3	12.79	4.11	15.29	2.83	3.52	593.22
48 hpf	12	OC	24	193.7	0.68	16.81	5.63	17.15	5.79	12.39	4.23	14.09	5.17	5.21	1170.16
48 hpf	12	OC	23	255.92	0.61	16.36	2.71	17.67	2.96	10.81	2.54	12.36	2.56	2.69	530.74
48 hpf	12	OC	22	231.7	0.44	11.51	4.97	10.2	4.92	24.53	2.98	23.34	5.06	4.48	1164.62
48 hpf	12	OC	21	176.23	0.59	6.27	3.15	10.4	4.22	21.68	3.67	25.92	3.72	3.69	732
48 hpf	12	OC	20	260.03	0.66	23.01	3.66	28.27	3.65	9.69	3.39	10.72	2.61	3.33	870.66
48 hpf	12	OC	19	160.6	0.47	5.11	3.84	5.36	3.88	25.04	4.18	29.83	4.57	4.12	591.36
48 hpf	12	OC	18	164.33	0.64	14.49	5.89	15.24	4.02	9.11	3.6	10.28	3.63	4.29	617.54
48 hpf	12	OC	17	150.67	0.41	24.72	3.06	32.43	6.33	7.6	4.57	8.95	4.98	4.74	1119.63
48 hpf	12	OC	16	192.65	0.43	9.54	7.55	10.91	5.74	29.02	7.91	34.86	4.51	6.43	2099.13
48 hpf	12	OC	15	158.73	0.45	5.34	4.48	5.23	4.52	16.71	3.72	22.94	4.76	4.37	457.87
48 hpf	12	OC	14	158.55	0.42	22.29	2.69	29.1	5.83	8.44	7.17	8.08	5.14	5.21	1105.24
48 hpf	12	OC	13	88	0.56	15.26	3.54	17.47	5.68	8.47	4.64	12.89	6.89	5.19	906.66
48 hpf	12	OC	12	211.06	0.88	15.12	3.25	17.86	2.38	12.81	3.14	15.01	2.96	2.93	672.64
48 hpf	12	OC	11	142.36	0.86	14.14	4.64	16.4	3.04	9.68	3.06	10.29	4.19	3.73	569.1
48 hpf	12	OC	10	204.34	0.47	17.59	3.63	19.53	2.73	8.51	3.07	11.22	3.6	3.26	596.43
48 hpf	12	OC	9	182.28	0.78	12.8	4.47	12.3	6.12	14.92	3.59	14.77	4.01	4.55	847.22
48 hpf	12	OC	8	219.24	0.77	16.77	2.61	19.1	2.34	14.66	3.5	14.57	4.32	3.19	836.82
48 hpf	12	OC	7	183.55	0.72	21.07	4.81	20.94	5.27	10.39	5.55	12.22	5.31	5.24	1243.11
48 hpf	12	OC	6	124.42	0.74	8.99	7.61	9.9	6.91	14.5	5.01	14.39	4.78	6.08	829.17
48 hpf	12	OC	5	189.99	0.58	24.32	3.94	24.19	4.37	9.15	5.28	8.35	4.37	4.49	952.92
48 hpf	12	OC	4	179.65	0.76	12.66	5.17	16.9	3.42	18.41	3.63	17.61	4.57	4.2	1117.32
48 hpf	12	OC	3	193.16	0.45	29.43	4.13	35.19	5.15	9.22	4.01	9.83	5.53	4.71	1447.98
48 hpf	12	OC	2	86.89	0.72	11.82	4.91	11.59	4.78	9.32	6.71	10.87	5.27	5.42	640.14
48 hpf	12	OC	1	126.99	0.85	13.49	4.63	14.57	4.45	8.99	5.61	10.87	4.42	4.78	665.59
48 hpf	12	IC	22	195.9	0.8	11.26	2.68	14.96	3.96	15	3.11	17.17	2.92	3.17	667.94
48 hpf	12	IC	21	197.64	0.88	17.29	5.11	18.46	4.45	14.71	5.76	12.26	4.67	5	1204.62
48 hpf	12	IC	20	199.54	0.78	20.84	4.92	21.47	4.36	14.76	5.08	13.21	2.51	4.22	1247.76
48 hpf	12	IC	19	68.58	0.89	11.5	7.19	12.52	6.7	8.7	4.61	9.58	4.44	5.74	629.54
48 hpf	12	IC	18	134.59	0.83	11.71	7.49	12.82	5.88	15.92	4.73	17.24	4.36	5.62	1141.83
48 hpf	12	IC	17	171.77	0.59	13.06	3.08	14.15	3.45	8.52	4.23	10.21	4.2	3.74	476.52
48 hpf	12	IC	16	144.03	0.9	13.38	7.13	14.92	7.39	8.98	8.91	13.45	8.49	7.98	1266.36
48 hpf	12	IC	15	185.94	0.68	8.89	3.05	10.25	4.29	17.61	3.04	18.73	4.7	3.77	655.55
48 hpf	12	IC	14	85.41	0.86	9.04	5.49	13.94	4.42	10.19	2.43	8.12	5.65	4.5	473.1
48 hpf	12	IC	13	86.97	0.87	10.7	5.1	12.91	4.37	11.14	6.62	13.08	7.07	5.79	827.73
48 hpf	12	IC	12	166.09	0.78	10	3.85	14.62	4.08	21.39	7.79	15.47	2.56	4.57	1036.81
48 hpf	12	IC	11	46.64	0.72	9.84	4.92	11.21	5.53	9.06	5.91	13.6	5.39	5.44	648.41
48 hpf	12	IC	10	91.47	0.83	9.14	6.67	11.41	3.04	5.8	9.93	16.52	6.89	6.63	760.54
48 hpf	12	IC	9	87.18	0.81	10.45	8.12	6.69	7.08	11.33	6.72	11.88	8.14	7.52	747.4
48 hpf	12	IC	8	105.82	0.75	7.07	8.24	12.31	8.19	12.47	3.83	15.68	5.5	6.44	878.33
48 hpf	12	IC	7	85.84	0.72	12.38	5.43	15.35	5.61	6.14	8.17	9.74	8.83	7.01	771.72
48 hpf	12	IC	6	191.48	0.46	27.14	6.32	32.38	5.2	9.7	6.08	9.38	6.48	6.02	1709.14
48 hpf	12	IC	5	108.48	0.73	8.25	4.96	9.01	5.41	12.32	5.28	15.47	6.43	5.52	661.92
48 hpf	12	IC	4	106.68	0.81	10.11	7.24	8.24	9.88	17.3	6.35	13.92	8.27	7.94	1136.46
48 hpf	12	IC	3	92.43	0.71	10.87	5.86	11.18	6.82	11.64	7.77	10.47	7.42	6.97	849.21
48 hpf	12	IC	2	102.06	0.71	14.71	6.03	11.11	9.33	8.81	8.73	6.47	3.98	7.02	692.15
48 hpf	12	IC	1	84.35	0.81	9.76	7.3	14.36	6.32	8.18	11.48	7.89	9.68	8.7	842.56

## Sheet: Fig 2_36h WT subcell. F-actin
Table 1
Genotype	Sample	Curvature	proxdist	Cell	A_basal_phal	A_apical_phal	A_left_phal	A_right_phal	B_basal_phal	B_apical_phal	B_left_phal	B_right_phal	basal_phal_avg	apical_phal_avg	lateral_phal_avg	percent_apical_phal_avg	percent_basal_phal_avg	percent_lateral_phal_avg
WT	5	IC	Proximal	7	41.615	20.706	57.862	73.835	57.722	15.227	83.245	50.906	49.669	17.967	66.462	13.3984	37.0393	49.5623
WT	5	IC	Distal	8	50.665	27.747	106.869	128.443	68.223	39.096	162.255	139.558	59.444	33.422	134.281	14.7138	26.1698	59.1163
WT	5	IC	Proximal	1	46.539	16.856	179.336	72.961	43.169	23.31	43.979	39.352	44.854	20.083	83.907	13.4927	30.1349	56.3724
WT	5	IC	Proximal	2	85.711	20.914	130.645	129.23	97.614	52.297	188.95	28.792	91.663	36.606	119.404	14.78	37.0096	48.2104
WT	5	IC	Proximal	3	94.432	22.024	178.826	30.693	117.072	25.311	48.546	122.246	105.752	23.668	95.078	10.5426	47.106	42.3514
WT	5	IC	Distal	4	122.436	56.89	138.288	224.559	169.707	34.168	65.195	55.778	146.072	45.529	120.955	14.5667	46.7347	38.6987
WT	5	IC	Distal	5	115.334	67.526	62.661	104.355	117.979	72.768	107.548	156.301	116.657	70.147	107.716	23.8174	39.6092	36.5734
WT	5	IC	Distal	6	71.958	65.46	137.371	143.96	57.614	38.626	151.26	165.785	64.786	52.043	149.594	19.534	24.317	56.1491
WT	5	IC	Proximal	9	46.471	38.031	98.647	94.415	44.218	42.167	157.131	107.038	45.345	40.099	114.308	20.0744	22.7006	57.225
WT	5	IC	Distal	10	81.689	30.932	134.942	174.515	50.996	36.626	50.141	83.699	66.343	33.779	110.824	16.0131	31.4502	52.5367
WT	5	IC	Distal	11	46.879	53.695	55.114	162.573	72.893	53.441	198.091	101.17	59.886	53.568	129.237	22.0725	24.6758	53.2517
WT	5	OC	Proximal	6	71.109	23.78	52.086	54.168	57.702	36.731	46.646	31.637	64.406	30.2555	46.134	21.489	45.7444	32.7667
WT	5	OC	Proximal	7	31.723	15.541	84.508	130.965	27.656	13.637	64.398	41.788	29.69	14.589	80.415	11.6998	23.8103	64.4899
WT	5	OC	Proximal	8	56.109	19.09	65.781	111.565	86.108	20.381	63.782	82.221	71.109	19.7355	80.837	11.4954	41.4191	47.0854
WT	5	OC	Proximal	9	69.649	19.369	150.455	96.225	72.586	28.336	103.015	71.264	71.118	23.853	105.24	11.9139	35.5215	52.5645
WT	5	OC	Distal	10	94.532	46.022	162.297	133.847	67.248	33.611	101.229	147.892	80.89	39.817	136.316	15.4916	31.4719	53.0365
WT	5	OC	Distal	11	41.106	50.806	84.051	105.911	45.99	45.843	143.357	43.495	43.548	48.325	94.204	25.9704	23.4032	50.6264
WT	5	OC	Distal	12	70.046	33.028	67.597	106.574	86.899	33.897	78.498	103.54	78.473	33.463	89.0523	16.6492	39.0436	44.3072
WT	5	OC	Proximal	1	72.442	14.665	120.296	30.679	65.019	16.341	69.166	57.416	68.731	15.503	69.389	10.0916	44.74	45.1684
WT	5	OC	Proximal	2	93.724	10.538	95.441	68.455	75.209	7.774	78.201	4.969	84.467	9.156	61.767	5.89227	54.3581	39.7497
WT	5	OC	Proximal	3	100.739	22.467	96.903	184.263	45.863	12.896	44.762	14.081	73.301	17.682	85.002	10.0474	41.6518	48.3007
WT	5	OC	Proximal	4	80.988	23.795	115.748	42.89	54.66	34.574	41.65	33.762	67.824	29.185	58.5125	18.7659	43.6107	37.6234
WT	5	OC	Proximal	5	73.84	13.751	91.306	65.255	69.216	24.645	13.923	114.063	71.528	19.198	71.137	11.8606	44.1905	43.9489
WT	5	OC	Distal	13	64.418	13.091	85.139	24.572	73.262	24.784	99.902	89.297	68.84	18.938	74.728	11.6537	42.3615	45.9848
WT	5	OC	Distal	14	80.55	34.983	77.539	72.085	102.106	36.429	130.979	194.064	91.328	35.706	118.667	14.5323	37.1704	48.2973
WT	5	OC	Distal	15	114.533	35.412	126.054	88.168	131.207	36.952	157.429	71.316	122.87	36.182	110.742	13.411	45.5422	41.0469
WT	5	OC	Distal	16	96.696	78.504	128.446	128.648	78.031	75.855	179.464	131.742	87.364	77.18	142.075	25.1713	28.4927	46.336
WT	5	OC	Distal	17	126.734	8.908	26.371	23.716	137.931	19.727	233.87	141.496	132.333	14.318	106.363	5.65897	52.3026	42.0384
WT	5	OC	Proximal	21	41.106	24.144	37.217	28.079	34.789	21.564	68.432	32.474	37.948	22.854	41.551	22.3286	37.0756	40.5958
WT	5	OC	Proximal	22	52.269	7.466	60.882	59.266	35.85	11.309	56.587	72.062	44.0595	9.388	62.199	8.11784	38.0984	53.7837
WT	5	OC	Distal	18	32.787	22.24	101.312	87.132	41.28	24.533	69.131	129.885	37.0335	23.3865	96.865	14.8689	23.5455	61.5857
WT	5	OC	Distal	19	53.333	25.967	146.79	80.952	59.169	36.489	120.945	102.578	56.251	31.228	112.816	15.591	28.084	56.325
WT	5	OC	Distal	20	59.588	25.074	134.006	121.172	76.734	24.295	86.573	75.251	68.161	24.685	104.251	12.5243	34.5825	52.8932
WT	8	IC	Proximal	1	35.155	13.2	48.871	26.609	39.226	18.542	98.827	130.412	37.191	15.871	76.18	12.2801	28.7762	58.9437
WT	8	IC	Proximal	2	61.586	34.304	66.656	70.263	69.805	35.365	117.947	135.93	65.696	34.835	97.699	17.573	33.1413	49.2857
WT	8	IC	Proximal	3	37.959	24.502	86.364	62.856	31.442	67.122	116.433	54.836	34.701	45.812	80.122	28.5193	21.6024	49.8783
WT	8	IC	Proximal	4	73.039	36.625	119.645	209.88	108.23	23.76	24.727	218.269	90.6345	30.1925	143.13	11.4384	34.3368	54.2248
WT	8	IC	Distal	5	50.28	38.989	86.318	212.254	63.361	50.944	171.512	210.597	56.8205	44.967	170.17	16.5346	20.8932	62.5723
WT	8	IC	Distal	6	131.502	28.707	30.231	72.85	99.406	22.027	103.25	149.702	115.454	25.367	89.0083	11.0373	50.2347	38.728
WT	8	IC	Distal	7	82.406	30.228	30.823	78.176	33.86	17.453	99.335	36.836	58.133	23.841	61.293	16.641	40.5767	42.7824
WT	8	IC	Proximal	13	62.626	12.741	91.898	108.164	75.183	6.625	10.115	1.796	68.905	9.683	52.993	7.35897	52.367	40.2741
WT	8	IC	Proximal	14	121.828	26.701	88.601	61.403	69.351	35.536	7.062	17.049	95.59	31.119	43.529	18.2797	56.1508	25.5695
WT	8	IC	Proximal	15	98.203	13.781	133.963	82.967	29.609	27.113	2.51	7.714	63.906	20.447	56.7885	14.4869	45.278	40.2352
WT	8	IC	Distal	16	73.615	52.654	166.742	193.983	42.132	45.038	55.687	152.51	57.874	48.846	142.231	19.6208	23.2472	57.132
WT	8	IC	Distal	17	60.22	22.184	28.165	87.158	60.29	14.573	72.103	171.263	60.26	18.379	89.672	10.9197	35.8028	53.2776
WT	8	IC	Proximal	8	59.128	25.423	163.319	37.945	65.304	17.154	89.78	52.906	62.216	21.289	85.9875	12.5604	36.7072	50.7323
WT	8	IC	Proximal	9	60.93	19.669	58.408	94.557	80.334	21.287	168.969	82.119	70.632	20.478	101.013	10.6588	36.7639	52.5773
WT	8	IC	Proximal	10	68.793	16.453	79.379	45.596	71.354	12.488	75.417	113.678	70.074	14.471	78.518	8.87448	42.9736	48.1519
WT	8	IC	Distal	11	142.498	16.781	87.046	122.623	173.388	17.549	198.67	86.664	157.943	17.165	123.751	5.74352	52.8487	41.4078
WT	8	IC	Distal	12	37.639	11.037	58.819	85.553	44.248	10.843	44.476	147.496	40.944	10.94	84.086	8.04589	30.1125	61.8416
WT	8	OC	Proximal	6	58.155	13.997	53.165	58.636	70.016	16.765	73.751	44.154	64.086	15.381	57.427	11.2357	46.8143	41.95
WT	8	OC	Proximal	7	71.758	7.493	52.957	42.767	69.335	9.512	86.278	33.04	70.547	8.503	53.7605	6.40236	53.1185	40.4791
WT	8	OC	Proximal	8	84.748	15.371	99.775	76.027	89.54	7.681	91.397	51.885	87.144	11.526	79.771	6.45928	48.8363	44.7044
WT	8	OC	Proximal	9	45.399	15.657	71.522	99.48	71.758	15.123	110.865	113.497	58.579	15.39	98.841	8.90573	33.8979	57.1963
WT	8	OC	Proximal	10	55.795	19.338	97.595	112.009	74.718	14.227	87.909	119.574	65.257	16.783	104.272	9.00801	35.0257	55.9663
WT	8	OC	Distal	15	88.235	13.76	52.05	44.283	122.795	11.661	73.852	60.574	105.515	12.7105	57.6897	7.22535	59.9806	32.7941
WT	8	OC	Distal	16	42.871	33.631	153.874	130.244	55.3	39.248	79.044	155.486	49.0855	36.44	129.662	16.9341	22.8106	60.2554
WT	8	OC	Distal	17	43.24	55.259	67.405	103.464	59.829	18.698	66.941	113.453	51.5345	36.979	87.816	20.9715	29.2262	49.8022
WT	8	OC	Distal	18	50.904	30.166	80.144	118.047	50.036	24.042	88.102	67.749	50.47	27.104	88.511	16.3194	30.3881	53.2926
WT	8	OC	Proximal	1	136.5	2.886	68.636	28.308	82.205	5.08	109.376	56.669	109.353	3.983	65.747	2.22411	61.0626	36.7132
WT	8	OC	Proximal	2	81.097	16.861	125.199	92.712	57.23	12.791	117.452	76.095	69.1635	14.826	102.865	7.93452	37.0146	55.0509
WT	8	OC	Proximal	3	65.253	7.212	65.999	57.004	69.221	24.537	164.021	41.812	67.237	15.875	82.209	9.60253	40.6706	49.7269
WT	8	OC	Proximal	4	48.571	16.738	47.345	39.688	74.953	14.881	139.427	70.386	61.762	15.81	74.212	10.4161	40.6907	48.8932
WT	8	OC	Proximal	5	43.23	22.668	140.201	81.016	38.84	28.889	109.903	142.452	41.04	25.779	118.393	13.9186	22.1584	63.923
WT	8	OC	Proximal	14	147.785	7.734	188.067	78.167	106.487	4.897	51.63	26.952	127.136	6.316	86.204	2.87541	57.8796	39.245
WT	8	OC	Proximal	19	46.013	8.398	51.346	24.592	85.093	8.105	62.895	35.483	65.553	8.252	43.579	7.02992	55.8449	37.1252
WT	8	OC	Distal	20	44.443	13.403	62.199	75.362	26.939	12.713	66.278	27.522	35.691	13.058	57.84	12.2508	33.4847	54.2645
WT	8	OC	Distal	21	45.362	24.826	111.959	42.776	51.17	22.509	152.411	104.369	48.266	23.668	102.879	13.539	27.6101	58.8509
WT	8	OC	Distal	22	62.08	60.566	101.818	118.137	42.178	48.223	111.206	178.559	52.129	54.395	127.43	23.2503	22.2817	54.468
WT	8	OC	Distal	23	35.2	37.149	165.939	158.589	34.628	22.676	174.726	144.218	34.914	29.913	160.868	13.2537	15.4695	71.2767
WT	8	OC	Distal	24	74.328	76.62	162.706	178.133	105.247	46.427	154.822	63.313	89.788	61.5235	139.744	21.1381	30.8491	48.0128
WT	8	OC	Distal	25	104.754	27.16	124.258	123.593	81.413	19.609	110.963	171.21	93.084	23.3845	132.506	9.39233	37.387	53.2207
WT	8	OC	Distal	26	82.685	14.94	103.909	122.579	107.049	18.49	101.849	69.577	94.867	16.72	99.479	7.92169	44.9466	47.1317
WT	8	OC	Proximal	11	48.977	8.192	67.228	41.423	48.243	10.554	77.295	82.817	48.61	9.373	67.191	7.48798	38.8339	53.6781
WT	8	OC	Proximal	12	94.64	8.247	40.026	78.556	96.74	8.533	106.866	35.393	95.69	8.39	65.21	4.95599	56.5243	38.5197
WT	8	OC	Proximal	13	58.985	7.421	155.92	44.477	99.504	5.458	99.416	67.897	79.245	6.44	91.9275	3.62587	44.6168	51.7573
WT	8	OC	Distal	14	56.041	6.819	90.014	65.343	49.106	8.089	65.731	71.781	52.574	7.454	73.217	5.59421	39.4566	54.9492
WT	8	OC	Distal	15	38.844	9.24	90.077	128.892	65.144	9.548	95.595	130.707	51.994	9.394	111.318	5.4393	30.1055	64.4552
WT	8	OC	Distal	16	47.612	11.69	110.472	114.568	63.821	16.619	141.534	144.223	55.717	14.1545	127.699	7.16428	28.2011	64.6346
WT	9	IC	Proximal	1	42.411	31.32	33.97	84.173	45.683	28.228	52.854	124.873	44.047	29.774	73.9675	20.1464	29.8041	50.0496
WT	9	IC	Proximal	2	39.824	19.277	107.745	103.963	42.284	25.493	98.705	164.27	41.054	22.385	118.671	12.292	22.5435	65.1644
WT	9	IC	Distal	3	25.391	9.945	123.449	42.849	32.951	12.516	34.946	116.842	29.171	11.231	79.522	9.3651	24.3246	66.3103
WT	9	IC	Distal	4	81.653	32.634	66.524	82.021	64.146	58.739	200.685	81.55	72.9	45.687	107.695	20.1903	32.2164	47.5933
WT	9	IC	Proximal	5	17.837	26.208	81.79	128.847	35.263	42.771	67.014	135.788	26.55	34.49	103.36	20.9794	16.1497	62.871
WT	9	IC	Proximal	6	44.217	21.318	85.84	64.55	20.958	26.426	166.744	45.937	32.588	23.872	90.7678	16.2143	22.1344	61.6513
WT	9	IC	Proximal	7	85.197	15.887	15.178	71.45	64.335	16.107	104.682	112.924	74.766	15.997	76.0585	9.58929	44.818	45.5927
WT	9	IC	Proximal	8	56.332	19.246	124.936	110.821	81.963	15.668	56.249	65.618	69.148	17.457	89.406	9.91813	39.2862	50.7957
WT	9	IC	Distal	9	50.302	23.672	185.372	101.105	74.328	20.314	69.915	91.609	62.315	21.993	112	11.2033	31.7435	57.0532
WT	9	IC	Distal	10	56.78	34.212	193.65	192.421	74.484	26.603	125.4	144.64	65.632	30.408	164.028	11.6923	25.2365	63.0712
WT	9	IC	Distal	11	47.803	25.068	200.295	145.215	40.909	34.388	193.641	113.051	44.356	29.728	163.051	12.5363	18.705	68.7587
WT	9	IC	Proximal	12	44.255	8.113	63.311	97.535	61.436	9.849	106.768	49.305	52.846	8.981	79.23	6.36693	37.4643	56.1688
WT	9	IC	Distal	13	52.226	11.08	82.614	81.823	80.735	8.988	88.928	91.982	66.481	10.034	86.337	6.16142	40.823	53.0156
WT	9	IC	Distal	14	45.403	13.649	108.672	109.897	76.086	12.877	114.703	129.886	60.745	13.263	115.79	6.98796	32.0051	61.007
WT	9	OC	Proximal	1	55.757	5.285	33.796	122.605	48.893	5.547	74.791	56.851	52.325	5.416	72.011	4.17412	40.3269	55.499
WT	9	OC	Proximal	2	47.136	3.83	26.698	24.761	29.061	1.799	36.755	41.657	38.099	2.8145	32.468	3.83544	51.9191	44.2455
WT	9	OC	Proximal	3	68.317	10.21	105.719	14.172	69.699	5.024	35.18	35.637	69.008	7.617	47.677	6.12782	55.5164	38.3558
WT	9	OC	Proximal	4	60.764	14.535	117.069	47.45	66.65	20.296	71.868	60.083	63.707	17.416	74.1175	11.2187	41.0376	47.7437
WT	9	OC	Proximal	5	59.668	14.604	109.078	102.999	62.356	10.893	38.158	60.21	61.012	12.749	77.6112	8.42228	40.3059	51.2718
WT	9	OC	Distal	6	56.482	8.283	92.879	43.07	53.751	13.495	78.378	41.011	55.117	10.889	63.8345	8.38644	42.4498	49.1638
WT	9	OC	Distal	7	47.988	6.99	103.478	95.149	52.837	7.143	68.545	99.349	50.413	7.0665	91.63	4.73913	33.8094	61.4515
WT	9	OC	Distal	8	38.97	20.988	74.777	82.267	47.743	23.421	148.776	81.22	43.3565	22.205	96.76	13.6796	26.7103	59.6101
WT	9	OC	Proximal	9	111.05	21.252	103.019	133.287	118.589	17.888	146.307	78.503	114.82	19.57	115.279	7.83839	45.9888	46.1728
WT	9	OC	Proximal	10	50.1	13.806	45.74	114.108	84.883	29.397	77.053	106.242	67.4915	21.602	85.7857	12.3525	38.5932	49.0543
WT	9	OC	Proximal	11	122.371	9.987	37.258	56.985	74.355	12.321	97.72	39.517	98.363	11.154	57.87	6.6636	58.7638	34.5726
WT	9	OC	Proximal	12	79.506	25.69	143.602	136.486	77.642	27.593	84.648	46.224	78.574	26.6415	102.74	12.8112	37.784	49.4048
WT	9	OC	Distal	13	53.927	33.926	143.642	152.78	67.757	19.81	123.407	70.922	60.842	26.868	122.688	12.7701	28.9176	58.3123
WT	9	OC	Distal	14	96.606	27.864	114.429	65.998	55.622	27.275	45.561	161.199	76.114	27.57	96.797	13.7519	37.9657	48.2824
WT	9	OC	Distal	15	67.632	20.766	211.039	44.983	50.892	20.616	102.298	115.167	59.262	20.691	118.372	10.4329	29.8813	59.6859
WT	9	OC	Distal	16	83.448	25.847	22.662	126.237	85.558	23.626	90.978	135.14	84.503	24.737	93.7542	12.1861	41.6283	46.1857
WT	9	OC	Distal	17	69.927	12.079	31.43	55.395	56.207	12.399	177.097	92.28	63.067	12.239	89.0505	7.44662	38.3721	54.1813
WT	9	OC	Distal	18	69.084	37.724	113.279	94.54	103.735	14.783	53.273	119.866	86.41	26.254	95.2395	12.628	41.5626	45.8095
WT	9	OC	Distal	19	62.093	44.113	45.017	74.219	56.754	47.721	95.078	110.682	59.424	45.917	81.249	24.6085	31.8474	43.5441
WT	9	OC	Proximal	20	64.691	16.414	103.941	88.162	70.542	10.979	153.944	75.58	67.617	13.697	105.407	7.33555	36.2129	56.4515
WT	9	OC	Proximal	21	47.366	16.048	89.116	125.953	42.828	12.767	77.653	54.607	45.097	14.408	86.832	9.84577	30.8172	59.337
WT	9	OC	Proximal	22	76.424	30.309	103.789	64.434	84.099	34.029	150.575	47.713	80.262	32.169	91.628	15.7646	39.3327	44.9027
WT	9	OC	Distal	23	42.118	24.909	71.456	76.804	72.913	24.761	134.126	62.089	57.516	24.835	86.119	14.7415	34.1402	51.1183
WT	9	OC	Distal	24	49.112	19.36	50.38	78.954	41.541	10.71	89.302	90.057	45.327	15.04	77.1732	10.935	32.9554	56.1096
WT	9	OC	Distal	25	27.113	47.662	96.361	40.448	13.616	64.919	62.963	34.064	20.365	56.291	58.459	41.6615	15.0723	43.2661
WT	2	IC	Proximal	1	38.733	18.95	88.297	105.687	64.433	29.137	68.131	79.344	51.583	24.0435	85.365	14.9346	32.0408	53.0245
WT	2	IC	Proximal	2	73.474	8.595	67.637	66.941	46.359	17.834	105.98	101.868	59.917	13.215	85.6065	8.32501	37.7457	53.9293
WT	2	IC	Proximal	3	33.181	16.239	109.544	107.139	47.323	16.036	56.626	68.39	40.252	16.138	85.4248	11.3796	28.3835	60.2369
WT	2	IC	Distal	4	28.293	26.485	89.059	100.668	33.969	36.449	103.315	156.437	31.131	31.467	112.37	17.9844	17.7924	64.2232
WT	2	IC	Distal	5	57.067	90.868	174.436	36.083	59.604	81.944	125.053	166.29	58.336	86.406	125.466	31.9776	21.5893	46.433
WT	2	IC	Distal	6	92.801	30.004	194.245	111.88	133.93	21.428	50.74	127.837	113.365	25.716	121.175	9.881	43.5591	46.5599
WT	2	IC	Proximal	7	99.713	23.787	91.442	29.221	67.023	30.843	198.716	223.972	83.368	27.315	135.838	11.0802	33.8178	55.102
WT	2	IC	Proximal	8	114.585	51.008	120.423	100.48	87.456	48.751	121.875	137.882	101.021	49.88	120.165	18.4014	37.268	44.3305
WT	2	IC	Proximal	9	101.272	115.114	180.597	226.009	75.072	61.12	89.817	93.532	88.172	88.117	147.489	27.2153	27.2322	45.5525
WT	2	IC	Distal	14	173.331	113.674	235.515	59.503	134.785	56.926	116.641	82.747	154.058	85.3	123.602	23.5012	42.4449	34.0539
WT	2	IC	Distal	15	51.446	37.881	171.253	163.906	55.075	48.873	125.887	84.516	53.261	43.377	136.391	18.6144	22.856	58.5296
WT	2	IC	Proximal	10	42.666	22.194	108.239	45.74	41.39	6.937	103.197	31.93	42.028	14.566	72.2765	11.3028	32.6126	56.0846
WT	2	IC	Proximal	11	65.277	25.47	188.964	139.035	62.31	10.976	58.838	124.164	63.7935	18.223	127.75	8.68728	30.4117	60.901
WT	2	IC	Distal	12	32.652	28.84	126.181	131.549	28.673	32.887	110.126	98.522	30.663	30.8635	116.595	17.3272	17.2147	65.4581
WT	2	IC	Distal	13	86.447	53.248	193.879	65.837	174.314	57.646	186.142	113.015	130.381	55.447	139.718	17.032	40.0499	42.9181
WT	2	OC	Proximal	1	29.069	18.093	66.99	40.738	37.237	20.518	123.017	59.575	33.153	19.306	72.58	15.44	26.5141	58.0459
WT	2	OC	Proximal	2	62.322	13.163	77.479	64.588	58.884	7.465	67.091	51.172	60.603	10.314	65.083	7.58382	44.561	47.8551
WT	2	OC	Distal	3	61.9	8.147	59.183	77.804	40.237	11.484	105.901	65.723	51.0685	9.816	77.153	7.11111	36.9961	55.8928
WT	2	OC	Distal	4	54.112	20.74	48.645	126.522	35.376	27.993	93.315	68.258	44.744	24.3665	84.185	15.8951	29.1881	54.9168
WT	2	OC	Distal	5	74.077	39.022	164.333	158.934	54.745	30.962	131.998	133.372	64.411	34.992	147.159	14.192	26.1237	59.6844
WT	2	OC	Distal	13	30.116	32.105	189.968	126.945	26.113	60.209	105.135	100.739	28.115	46.157	130.697	22.519	13.7167	63.7643
WT	2	OC	Proximal	6	114.977	7.849	43.324	66.809	132.166	5.833	96.46	16.419	123.572	6.841	55.753	3.67468	66.3773	29.948
WT	2	OC	Proximal	7	78.969	12.393	77.667	91.654	98.662	8.851	49.702	113.466	88.816	10.622	83.122	5.81836	48.6503	45.5313
WT	2	OC	Proximal	8	94.523	5.239	38.438	41.328	94.755	10.137	50.278	169.329	94.639	7.688	74.843	4.33934	53.4171	42.2436
WT	2	OC	Proximal	9	37.624	14.855	83.943	73.208	75.572	9.254	46.125	35.493	56.598	12.055	59.692	9.39265	44.0983	46.509
WT	2	OC	Proximal	10	62.334	17.033	48.879	81.168	69.21	11.84	27.036	57.944	65.772	14.4365	53.757	10.7763	49.0962	40.1275
WT	2	OC	Distal	11	50.91	30.926	98.174	128.926	86.784	36.971	82.789	127.649	68.847	33.949	109.385	16	32.4473	51.5527
WT	2	OC	Distal	12	60.155	31.39	131.869	99.756	69.934	27.021	142.761	94.807	65.045	29.2055	117.298	13.8056	30.7471	55.4473
WT	2	OC	Distal	14	47.242	54.662	152.671	194.44	14.12	51.282	33.564	132.711	30.681	52.972	128.346	24.9869	14.4722	60.5409
WT	2	OC	Distal	15	74.663	38.272	125.936	153.145	54.916	46.69	70.511	180.843	64.79	42.481	132.609	17.7093	27.0093	55.2814
WT	2	OC	Distal	16	40.484	60.238	160.684	139.489	67.154	57.807	110.118	92.207	53.819	59.023	125.625	24.751	22.5687	52.6802
WT	2	OC	Distal	17	160.243	36.355	101.376	116.733	119.979	65.853	128.418	137.076	140.111	51.104	120.901	16.3734	44.8907	38.7359
WT	2	OC	Proximal	10	49.815	18.681	120.142	49.311	40.962	9.416	133.608	30.843	45.389	14.049	83.476	9.83039	31.7597	58.41
WT	2	OC	Proximal	11	65.74	29.708	179.451	133.756	63.53	10.199	57.006	119.773	64.64	19.954	122.497	9.63538	31.2133	59.1513
WT	2	OC	Distal	12	29.437	31.847	127.225	134.551	28.137	29.434	118.315	103.021	28.787	30.641	120.778	17.0033	15.9745	67.0222
WT	2	OC	Distal	13	92.668	45.343	187.045	89.751	171.865	59.05	185.462	133.958	132.267	52.1965	149.054	15.6503	39.6582	44.6915
WT	10	IC	Proximal	1	32.129	7.67	63.939	24.859	33.596	6.561	39.117	29.436	32.8625	7.1155	39.338	8.97108	41.4324	49.5966
WT	10	IC	Distal	2	14.062	11.685	33.25	47.373	40.3	8.467	78.005	61.641	27.181	10.076	55.0673	10.9137	29.4408	59.6455
WT	10	IC	Distal	3	25.983	9.389	52.978	19.12	46.136	11.861	106.846	55.704	36.0595	10.625	58.662	10.0858	34.2294	55.6848
WT	10	IC	Proximal	9	47.411	4.015	122.52	35.818	43.731	3.076	66.923	44.156	45.571	3.5455	67.3542	3.04411	39.1266	57.8293
WT	10	IC	Proximal	10	64.131	2.943	28.284	43.909	37.367	6.255	65.8	92.285	50.749	4.599	57.5695	4.07289	44.9434	50.9837
WT	10	IC	Distal	11	24.711	67.515	107.917	129.787	31.707	26.309	80.112	101.547	28.209	46.912	104.841	26.0677	15.675	58.2573
WT	10	IC	Distal	12	49.116	25.416	93.471	84.87	44.56	18.073	63.088	106	46.838	21.7445	86.8572	13.989	30.1326	55.8784
WT	10	IC	Proximal	4	54.213	5.058	37.24	26.097	37.319	7.628	17.727	82.403	45.766	6.343	40.8668	6.82221	49.2236	43.9542
WT	10	IC	Proximal	5	17.37	9.247	61.333	35.991	18.65	8.384	52.461	48.578	18.01	8.8155	49.591	11.5361	23.5682	64.8957
WT	10	IC	Proximal	6	14.036	7.293	56.64	43.746	16.084	5.355	41.348	55.468	15.06	6.324	49.3005	8.9468	21.3059	69.7473
WT	10	IC	Distal	7	20.914	16.035	96.32	29.57	44.073	23.448	55.529	131.811	32.4935	19.7415	78.3075	15.1227	24.8911	59.9862
WT	10	IC	Distal	8	25.397	11.907	81.505	61.872	27.14	22.5	84.102	85.013	26.2685	17.2035	78.123	14.1482	21.6033	64.2485
WT	10	OC	Proximal	1	36.227	3.338	48.316	49.029	33.317	2.191	33.935	30.677	34.772	2.7645	40.489	3.54307	44.5649	51.892
WT	10	OC	Proximal	2	70.101	11.521	61.51	54.651	68.44	2.258	21.222	47.141	69.2705	6.8895	46.131	5.63369	56.644	37.7223
WT	10	OC	Proximal	3	35.282	6.476	45.392	85.723	52.728	6.425	20.329	62.381	44.005	6.4505	53.456	6.20769	42.3485	51.4438
WT	10	OC	Distal	13	24.578	9.05	42.15	26.922	12.252	11.546	48.567	84.826	18.415	10.298	50.6163	12.9813	23.2134	63.8053
WT	10	OC	Distal	14	13.994	40.989	83.742	52.438	20.986	45.066	44.859	60.518	17.49	43.0275	60.389	35.5874	14.4657	49.9469
WT	10	OC	Distal	15	31.487	24.777	46.889	93.371	16.579	26.766	31.663	66.475	24.033	25.7715	59.6	23.5562	21.9671	54.4767
WT	10	OC	Proximal	4	58.632	11.377	82.25	61.567	92.526	4.915	38.348	17.271	75.579	8.146	49.859	6.09804	56.5779	37.3241
WT	10	OC	Proximal	5	60.171	2.452	0.934	52.953	78.359	2.839	44.467	153.082	69.265	2.6455	62.859	1.96298	51.3952	46.6419
WT	10	OC	Proximal	7	47.7	8.113	45.097	57.143	83.466	14.54	60.032	60.215	65.583	11.3265	55.622	8.54627	49.4848	41.9689
WT	10	OC	Proximal	8	76.466	9.065	92.407	91.154	59.831	6.781	24.758	35.627	68.1485	7.923	60.987	5.78074	49.7222	44.4971
WT	10	OC	Proximal	9	72.75	12.828	57.521	60.198	135.59	14.64	47.681	57.617	104.17	13.734	55.754	7.90865	59.9857	32.1056
WT	10	OC	Distal	6	34.681	25.481	64.287	48.431	31.868	26.197	89.931	32.97	33.2745	25.839	58.9047	21.8941	28.1944	49.9116
WT	10	OC	Distal	18	10.873	14.026	67.445	48.678	15.047	13.059	50.395	36.764	12.96	13.5425	50.821	17.5141	16.7608	65.7252
WT	10	OC	Distal	19	108.579	13.156	70.095	98.903	59.586	15.846	96.679	32.652	84.0825	14.501	74.582	8.37407	48.5562	43.0698
WT	10	OC	Distal	20	29.095	16.851	22.688	65.061	38.195	16.058	66.387	24.659	33.645	16.4545	44.699	17.3573	35.4911	47.1516
WT	10	OC	Distal	21	48.936	28.385	31.289	96.474	43.631	22.455	82.543	154.797	46.2835	25.42	91.276	15.5971	28.3984	56.0046
WT	10	OC	Distal	22	88.688	29.387	112.284	50.676	42.147	32.765	163.332	48.571	65.4175	31.076	93.716	16.3378	34.3923	49.2699
WT	10	OC	Proximal	10	27.04	12.416	72.871	46.191	46.612	3.832	39.091	28.505	36.826	8.124	46.665	8.86754	40.1965	50.936
WT	10	OC	Proximal	11	28.097	12.012	45.204	24.512	36.255	16.237	45.918	87.267	32.176	14.1245	50.725	14.5575	33.1624	52.2801
WT	10	OC	Proximal	12	29.33	14.421	89.98	32.212	30.904	12.75	36.039	46.964	30.117	13.5855	51.2987	14.3003	31.7017	53.998
WT	10	OC	Distal	16	33.33	25.119	47.424	111.045	45.28	21.814	92.808	35.209	39.305	23.4665	71.622	17.461	29.2462	53.2928
WT	10	OC	Distal	17	27.908	27.25	93.125	59.849	24.365	42.355	95.82	85.565	26.1365	34.8025	83.5897	24.08	18.0839	57.8361
WT	7b	OC	Proximal	1	35.39	17.64	28.73	35.48	27.12	9.02	27.1	73.28	31.26	13.33	41.1475	15.5475	36.4601	47.9924
WT	7b	OC	Proximal	2	55.89	19.17	28.37	58.99	51.59	19.1	41.48	77.93	53.74	19.14	51.6925	15.3645	43.1395	41.4959
WT	7b	OC	Proximal	3	57.49	11.71	31.29	29.17	50.35	18.47	46.17	55.68	53.92	15.09	40.5775	13.7698	49.2027	37.0275
WT	7b	OC	Proximal	4	62.87	17.75	42.07	110	44.1	18.57	24.04	86.02	53.49	18.16	65.5325	13.2378	38.9919	47.7703
WT	7b	OC	Proximal	5	39.33	8.06	19.26	34.14	45.21	11.22	39.88	42.23	42.27	9.64	33.8775	11.2371	49.2729	39.49
WT	7b	OC	Proximal	6	65.85	13.04	33.45	58.13	55.6	10.88	50.27	56.59	60.73	11.96	49.61	9.77923	49.6566	40.5642
WT	7b	OC	Proximal	7	28.2	7.26	50.45	28.65	38.41	9.96	20.13	32.02	33.31	8.61	32.8125	11.5211	44.5723	43.9066
WT	7b	OC	Proximal	8	21.99	21.44	50.36	116.04	31.15	25.81	45.04	59.57	26.57	23.63	67.7525	20.0335	22.526	57.4405
WT	7b	OC	Proximal	9	38.56	16.13	81.74	88.93	42.48	18.5	119.62	59.38	40.52	17.32	87.4175	11.9237	27.8953	60.1811
WT	7b	OC	Distal	10	25.21	29.26	40.76	25.22	18.06	12.39	26.37	61.14	21.64	20.83	38.3725	25.7662	26.7681	47.4658
WT	7b	OC	Distal	11	36.38	11.81	34.09	63.92	33.34	16.76	40.3	99.08	34.86	14.29	59.3475	13.1708	32.1298	54.6994
WT	7b	OC	Distal	12	38.3	31.21	57.22	66.76	38.65	25.71	68.2	86.14	38.48	28.46	69.58	20.8468	28.1863	50.9669
WT	7b	OC	Distal	13	28.03	15.59	76.25	105.63	29.65	19.63	66.34	62.45	28.84	17.61	77.6675	14.1882	23.236	62.5758
WT	7b	OC	Distal	14	31.66	23.05	123.19	59.63	35.17	16.32	50.81	55.18	33.42	19.69	72.2025	15.7127	26.6693	57.618
WT	7b	OC	Distal	15	30.66	17.81	52.79	43.6	47.11	15.95	76.15	95.01	38.89	16.88	66.8875	13.7619	31.7062	54.5319
WT	7b	OC	Distal	16	18.23	7.78	40.76	67.94	12.79	11.42	37.78	48.42	15.51	9.6	48.725	13.002	21.0063	65.9917
WT	7b	OC	Distal	17	23.24	23.04	43.37	62.54	20.01	10.12	19.11	57.92	21.63	16.58	45.735	19.751	25.7669	54.4821
WT	7b	OC	Distal	18	18.61	24.93	61.02	29.96	25.37	23.8	62.43	83.44	21.99	24.37	59.2125	23.0837	20.8293	56.087
WT	7b	OC	Distal	19	16.92	42.74	62.82	85.57	11.17	36.95	62.22	49.25	14.05	39.85	64.965	33.5254	11.8201	54.6544
WT	7b	IC	Proximal	10	30.29	12.85	45.87	41.97	36.21	20.94	39.42	61.65	33.25	16.9	47.2275	17.3551	34.1455	48.4994
WT	7b	IC	Proximal	11	17.62	7.08	48.92	50.82	29.6	13.48	82.69	43.45	23.61	10.28	56.47	11.3767	26.1288	62.4945
WT	7b	IC	Proximal	12	32.52	38.75	61.57	88.52	47.05	45.18	44.17	39.98	39.79	41.97	58.56	29.9102	28.3566	41.7332
WT	7b	IC	Proximal	13	50.97	12.99	32.54	48.08	29.55	13.03	29.38	73.86	40.26	13.01	45.965	13.1103	40.5704	46.3193
WT	7b	IC	Proximal	14	32.37	9.07	23.44	38.07	15.93	11.39	22.08	16.32	24.15	10.23	24.9775	17.2346	40.6857	42.0798
WT	7b	IC	Distal	15	44	31.37	35.5	53.62	54.14	37.03	79.75	76.05	49.07	34.2	61.23	23.6678	33.9585	42.3737
WT	7b	IC	Distal	16	58.92	27.81	60.05	57.87	54.87	19.16	58.62	48.87	56.9	23.49	56.3525	17.1783	41.6111	41.2107
WT	7b	IC	Distal	17	35.86	22.08	41.03	65.66	41.21	27.25	41.24	93.51	38.54	24.67	60.36	19.9644	31.1888	48.8468
WT	7b	IC	Distal	18	41.95	15.29	35.03	46.45	45.8	12.24	69.62	79.77	43.88	13.77	57.7175	11.9358	38.035	50.0293
WT	8b	OC	Proximal	1	42.36	11.92	27.47	43.68	59.13	15.6	46.01	30.3	50.75	13.76	36.865	13.5734	50.0617	36.365
WT	8b	OC	Proximal	2	25.93	7.63	17.06	10.25	32.4	7.78	17.76	26.11	29.17	7.71	17.795	14.1015	53.3516	32.5469
WT	8b	OC	Proximal	3	45.81	5.74	16.48	15.23	66.93	8.05	36.95	31.66	56.37	6.9	25.08	7.80985	63.8031	28.3871
WT	8b	OC	Proximal	4	12.97	6.38	23.62	13.43	11.51	5.41	14.53	18.81	12.24	5.9	17.5975	16.5093	34.2497	49.241
WT	8b	OC	Proximal	5	44.26	6.6	29.68	23.94	38.59	7.13	15.25	24.67	41.43	6.87	23.385	9.58359	57.7945	32.6219
WT	8b	OC	Proximal	6	54.06	9.73	39.88	35.69	68.57	10.38	36.38	43.96	61.32	10.06	38.9775	9.11583	55.5649	35.3193
WT	8b	OC	Distal	7	25.53	14.9	36.31	39.98	31.29	15.11	64.94	39.99	28.41	15.01	45.305	16.9174	32.0203	51.0623
WT	8b	OC	Distal	8	23.08	15.25	25.78	36.76	37.23	11.07	41.35	24.5	30.16	13.16	32.0975	17.4495	39.9907	42.5598
WT	8b	OC	Distal	9	74.55	26.09	42.06	31.28	68.22	30.1	60.63	97.82	71.39	28.1	57.9475	17.8484	45.345	36.8067
WT	8b	IC	Proximal	1	25.33	16.49	14.87	25.77	40.92	20.83	25.02	66.93	33.13	18.66	33.1475	21.9691	39.0052	39.0258
WT	8b	IC	Proximal	2	38.64	32.35	92.51	85.23	34.96	27.31	58.91	142.09	36.8	29.83	94.685	18.4918	22.8125	58.6957
WT	8b	IC	Proximal	3	62.35	17.83	52.52	79.55	50.66	17.99	39.78	30.88	56.51	17.91	50.6825	14.3163	45.171	40.5128
WT	8b	IC	Proximal	4	17.92	12.11	40.86	40.7	13.89	8.3	26.6	20.67	15.91	10.21	32.2075	17.5046	27.277	55.2184
WT	8b	IC	Distal	5	26.64	32.74	72.11	52.72	46.56	26.02	44.8	72.61	36.6	29.38	60.56	23.218	28.9237	47.8584
WT	8b	IC	Distal	6	22.76	32.73	59.31	86.16	23.13	36.38	56.05	92.86	22.95	34.56	73.595	26.3606	17.5051	56.1344
WT	8b	IC	Distal	7	33.39	15.35	36.48	40.27	57.02	15.29	36.39	75.53	45.21	15.32	47.1675	14.225	41.9787	43.7963
WT	8b	IC	Distal	8	58.76	24.78	68.01	56.38	76.28	25.31	52.54	53.7	67.52	25.05	57.6575	16.6747	44.9452	38.3801
WT	8b	IC	Distal	9	30.55	19.5	50.96	68.84	23.78	25	107.37	101.82	27.17	22.25	82.2475	16.8986	20.6353	62.4661
WT	9b	OC	Proximal	1	81.92	14.6	36.64	75.07	60.29	18.92	81.92	47.06	71.11	16.76	60.1725	11.3211	48.0335	40.6454
WT	9b	OC	Proximal	2	42.52	7.28	33.87	61.3	48.33	6.61	30.17	31.5	45.43	6.95	39.21	7.58816	49.6015	42.8104
WT	9b	OC	Proximal	3	46.63	14.57	49.76	45.03	40.75	16.2	44.29	35.28	43.69	15.39	43.59	14.9898	42.5538	42.4564
WT	9b	OC	Proximal	4	66.28	18.16	25.99	70.2	76.83	16.3	57.16	38.84	71.56	17.23	48.0475	12.5916	52.2956	35.1128
WT	9b	OC	Proximal	5	49.68	23.67	57.27	72.48	54.26	28.17	79.27	81.38	51.97	25.92	72.6	17.2237	34.5339	48.2424
WT	9b	OC	Proximal	6	55.58	13.91	38.99	48.66	58.56	19.46	50.6	95.2	57.07	16.69	58.3625	12.6322	43.1948	44.173
WT	9b	OC	Proximal	7	54.6	19.29	52.39	146.53	36.62	15.64	44.29	79.13	45.61	17.47	80.585	12.1602	31.7475	56.0923
WT	9b	OC	Distal	8	65.21	15.83	53.77	87.97	83.48	13.79	72.12	95.14	74.35	14.81	77.25	8.89971	44.6788	46.4215
WT	9b	OC	Distal	9	42.17	31.35	77.12	76.31	29.72	35.89	81.52	124.95	35.95	33.62	89.975	21.0724	22.5328	56.3947
WT	9b	OC	Distal	10	37.05	17.8	77.37	98.91	35.36	18.79	51.6	45.84	36.21	18.3	68.43	14.8853	29.4534	55.6613
WT	9b	OC	Distal	11	100.87	27.24	103.37	105.05	79.15	24.79	80.95	185.01	90.01	26.02	118.595	11.09	38.3633	50.5466
WT	9b	OC	Distal	12	41.65	9.56	75.59	55.27	41.07	18.61	59.95	57.67	41.36	14.09	62.12	11.9843	35.179	52.8366
WT	9b	OC	Distal	13	66.19	20.89	55.85	68.47	100.91	15.05	67.25	80.25	83.55	17.97	67.955	10.6033	49.2993	40.0974
WT	9b	OC	Distal	14	66.49	37.32	88.27	118.04	32.64	29.15	128.65	40.8	49.57	33.24	93.94	18.8062	28.0453	53.1485
WT	9b	OC	Distal	15	59.17	20.01	98.14	60.91	96.73	20.17	74.11	57.92	77.95	20.09	72.77	11.7616	45.6355	42.6029
WT	9b	OC	Distal	16	19.16	35.79	83.68	108.66	28.52	41.97	53.34	44.96	23.84	38.88	72.66	28.7192	17.6097	53.6711
WT	9b	OC	Distal	17	62.3	18.56	73.36	114.8	37.58	26.55	58.47	122.1	49.94	22.56	92.1825	13.6991	30.325	55.9759
WT	9b	IC	Proximal	1	30.6	18.25	28.68	25.27	24.2	17.27	38.84	43.11	27.4	17.76	33.975	22.4427	34.6244	42.933
WT	9b	IC	Proximal	2	60.81	38.54	115.88	60.79	57.19	31.98	29.61	69.83	59	35.26	69.0275	21.5938	36.1326	42.2736
WT	9b	IC	Proximal	3	61.87	22.09	103.93	43.78	54.03	19.69	62.6	26.4	57.95	20.89	59.1775	15.1358	41.9874	42.8768
WT	9b	IC	Proximal	4	29.99	14.68	35.12	51.98	37.79	14.29	30.82	41.67	33.89	14.49	39.8975	16.4141	38.3903	45.1955
WT	9b	IC	Proximal	5	35.35	8.66	25.13	48.61	34.93	12.62	29.74	66.23	35.14	10.64	42.4275	12.0625	39.8379	48.0997
WT	9b	IC	Distal	6	68.77	43.92	56.61	155.62	38.95	22	73.18	77.97	53.86	32.96	90.845	18.5518	30.3155	51.1327
WT	9b	IC	Distal	7	22.79	7.43	21.67	26.47	18.89	8.89	44.53	28.32	20.84	8.16	30.2475	13.7727	35.1745	51.0528
WT	9b	IC	Distal	8	19.3	10.14	33.86	21.98	28.6	8.16	27.7	26.44	23.95	9.15	27.495	15.1003	39.5247	45.375
WT	9b	IC	Distal	9	43.48	21.52	92.87	90.55	43.02	18.38	74.74	62.83	43.25	19.95	80.2475	13.9075	30.1504	55.9421
WT	9b	IC	Distal	10	40.32	51.11	73.76	65.02	49	52.75	85	86.99	44.66	51.93	77.6925	29.7965	25.6251	44.5785
WT	9b	IC	Distal	11	53.69	55.44	155.34	84.92	48.98	45.21	66.52	154.29	51.34	50.33	115.267	23.2002	23.6658	53.134
WT	10b	OC	Proximal	1	48.28	33.39	138.75	71.66	47.69	24.42	43.1	43.4	47.99	28.91	74.2275	19.1295	31.7546	49.1158
WT	10b	OC	Proximal	2	87.89	42.99	88.47	100.09	107.05	37.95	64.61	83.97	97.47	40.47	84.285	18.2113	43.861	37.9278
WT	10b	OC	Proximal	3	62.21	16.75	91.25	61.52	79.83	15.93	84.12	105.45	71.02	16.34	85.585	9.44809	41.0651	49.4868
WT	10b	OC	Proximal	4	87.16	20.83	44.87	85.75	100.56	19.81	109.3	121.74	93.86	20.32	90.415	9.93182	45.876	44.1922
WT	10b	OC	Proximal	5	35.31	22.28	60.38	30.94	65.41	33.64	47.16	69.02	50.36	27.96	51.875	21.4755	38.6804	39.8441
WT	10b	OC	Proximal	6	41.26	31.51	70.45	48.9	60.8	40.64	48.32	85.61	51.03	36.08	63.32	23.9846	33.9228	42.0927
WT	10b	OC	Proximal	7	78.24	35.13	43.72	63.4	39.3	35.54	59.55	32.55	58.77	35.34	49.805	24.5562	40.8366	34.6072
WT	10b	OC	Distal	8	42.32	33.32	94.35	146.76	42.42	37.67	61.21	72.54	42.37	35.5	93.715	20.6895	24.6933	54.6172
WT	10b	OC	Distal	9	74.35	23.94	45.07	35.21	64.1	23.27	62.12	50.64	69.23	23.61	48.26	16.7328	49.0645	34.2027
WT	10b	OC	Distal	10	88.83	54.94	45.9	26.59	75.71	32.28	31.87	17.11	82.27	43.61	30.3675	27.9108	52.6536	19.4355
WT	10b	OC	Distal	11	23.87	16.93	113.31	100.47	42.21	15.78	48.4	65.13	33.04	16.36	81.8275	12.4669	25.1776	62.3555
WT	10b	OC	Distal	12	142.8	37.48	40.7	132.54	102.08	41.2	117.61	108.06	122.44	39.34	99.7275	15.0435	46.8208	38.1356
WT	10b	OC	Distal	13	56.56	18.64	100.12	58.49	48.24	17.32	64.02	57.45	52.4	17.98	70.02	12.8063	37.3219	49.8718
WT	10b	OC	Distal	14	68.9	15.82	64.53	62.49	56.68	17.46	45.12	73.88	62.79	16.64	61.505	11.8069	44.5525	43.6407
WT	10b	OC	Distal	15	32.71	11.99	34.31	74.19	60.09	22.87	64.2	96.84	46.4	17.43	67.385	13.2835	35.3618	51.3546
WT	10b	OC	Distal	17	53.71	53.96	69.54	41.79	43.56	55.32	62.18	81.13	48.64	54.64	63.66	32.7303	29.1362	38.1335
WT	10b	OC	Distal	16	16.94	13.96	25.84	47.33	24.45	28.61	112.66	62.44	20.7	21.29	62.0675	20.4598	19.8928	59.6473
WT	10b	IC	Proximal	1	93.71	29.18	73.86	101.06	62.91	22.94	99.81	77.38	78.31	26.06	88.0275	13.5449	40.7022	45.7529
WT	10b	IC	Proximal	2	54.28	27.31	98.35	71.73	52.4	38.23	80.86	65.31	53.34	32.77	79.0625	19.8399	32.2935	47.8666
WT	10b	IC	Proximal	3	104.61	63.78	105.75	137.37	35.93	45.6	103.89	163.92	70.27	54.69	127.733	21.6429	27.8085	50.5486
WT	10b	IC	Proximal	4	46.22	51.92	106.46	96	43.78	51.02	96.34	133.41	45	51.47	108.052	25.1659	22.0025	52.8316
WT	10b	IC	Proximal	5	62.35	22.93	69.61	104.18	62.06	18.01	72.29	59.16	62.21	20.47	76.31	12.875	39.1282	47.9967
WT	10b	IC	Distal	6	35.19	44.37	73.64	74.44	38.89	36.11	45.81	132.82	37.04	40.24	81.6775	25.3149	23.3018	51.3832
WT	10b	IC	Distal	7	63.03	53.95	150.81	68.07	54.52	54.16	102.78	122.06	58.78	54.06	110.93	24.1587	26.268	49.5732
WT	10b	IC	Distal	8	51.9	59.16	125.02	140.16	61.07	56.84	101.93	141.92	56.49	58	127.257	23.992	23.3674	52.6407
WT	10b	IC	Distal	9	109.94	24.5	92.17	83.67	161.53	24.43	58.06	134.89	135.74	24.47	92.1975	9.69464	53.7781	36.5272
WT	10b	IC	Distal	10	52.74	20.44	94.41	49.87	33.16	18.4	39.28	37.57	42.95	19.42	55.2825	16.5062	36.5058	46.988
WT	10b	IC	Distal	11	25.92	14.45	37.61	55.71	36.35	26.88	48.74	39.95	31.14	20.67	45.5025	21.2408	32	46.7592
WT	13b	OC	Proximal	1	30.54	10.69	13.85	26.18	27.7	15.91	20.25	25.24	29.12	13.3	21.38	20.8464	45.6426	33.511
WT	13b	OC	Proximal	2	22.41	12.43	25.24	13.08	17.76	16.02	30.7	32.4	20.09	14.23	25.355	23.8458	33.6657	42.4885
WT	13b	OC	Proximal	3	26.59	4.07	21.68	12.27	54.2	4.48	47.35	25.17	40.4	4.28	26.6175	6.00302	56.664	37.333
WT	13b	OC	Proximal	4	47.02	11.68	87.57	58.68	35.52	15.96	49.82	39.46	41.27	13.82	58.8825	12.1257	36.2105	51.6638
WT	13b	OC	Proximal	5	26.75	13.47	71.36	78.2	29.07	10.79	29.5	57.57	27.91	12.13	59.1575	12.2281	28.1358	59.6361
WT	13b	OC	Proximal	6	22.57	10.85	49.57	75.18	23.48	8.35	36.56	48.12	23.03	9.6	52.3575	11.2958	27.0981	61.6061
WT	13b	OC	Proximal	7	48.56	9.03	61.55	39.36	66.79	5.88	26.48	37	57.68	7.46	41.0975	7.022	54.2934	38.6846
WT	13b	OC	Proximal	8	22.68	12.55	36.81	38.89	49.31	9.77	34.25	26.89	36	11.16	34.21	13.7151	44.2423	42.0425
WT	13b	OC	Proximal	9	37.45	4.7	36.33	25.04	29.96	7.95	58.85	40.36	33.71	6.33	40.145	7.89424	42.0403	50.0655
WT	13b	OC	Proximal	10	47.05	8.45	41.67	72.67	49.64	10.45	33.05	39.87	48.35	9.45	46.815	9.03312	46.2171	44.7498
WT	13b	OC	Distal	11	45.49	24.77	29.85	44.41	28.5	33.12	62.01	59.53	37	28.95	48.95	25.1958	32.2019	42.6023
WT	13b	OC	Distal	12	60.14	15.84	52.75	31.21	37.45	16.91	43.97	59.71	48.8	16.38	46.91	14.6133	43.5364	41.8503
WT	13b	OC	Distal	13	37.81	18.53	89.7	57.77	27.76	29.19	58.76	39.45	32.79	23.86	61.42	20.2084	27.7717	52.02
WT	13b	OC	Distal	14	34.51	10.53	29.72	43.38	25.55	10.97	15.14	40.67	30.03	10.75	32.2275	14.7245	41.1328	44.1427
WT	13b	OC	Distal	16	41.31	16.8	62.94	66.89	38.81	20.57	65.88	64.07	40.06	18.69	64.945	15.1097	32.3861	52.5041
WT	13b	OC	Distal	17	50.81	21.11	133.91	90.98	57.59	9.29	67.4	37.52	54.2	15.2	82.4525	10.0097	35.6925	54.2978
WT	13b	OC	Distal	18	50.62	16.76	24.66	47.46	44.87	20.57	69.29	97.64	47.75	18.67	59.7625	14.796	37.842	47.362
WT	13b	OC	Distal	19	54.7	17.41	48.6	67.44	46.44	17.04	43.79	74.11	50.57	17.23	58.485	13.6437	40.0443	46.3119
WT	13b	IC	Proximal	1	28.03	11.15	45.15	57.23	25.85	11.44	19.6	49.54	26.94	11.3	42.88	13.93	33.2101	52.86
WT	13b	IC	Proximal	2	33.26	16.28	12.33	19.4	37.35	12.45	42.41	33.38	35.31	14.37	26.88	18.7696	46.1207	35.1097
WT	13b	IC	Proximal	3	55.18	15.68	27.22	19.36	44.4	19.25	17.67	33.28	49.79	17.47	24.3825	19.0632	54.3307	26.6061
WT	13b	IC	Proximal	4	24.7	12.7	49.9	50.19	17.53	13.29	37.58	34.28	21.12	13	42.9875	16.8596	27.3903	55.7501
WT	13b	IC	Proximal	5	15.24	14.82	54.95	41.6	18.84	8.31	24.49	58.23	17.04	11.57	44.8175	15.757	23.2066	61.0364
WT	13b	IC	Proximal	6	10.09	15.04	37.95	30.83	12.76	15.82	28.62	28.46	11.43	15.43	31.465	26.4552	19.5971	53.9477
WT	13b	IC	Proximal	7	53.03	21.03	44.05	74.62	53.97	21.5	39.99	91.78	53.5	21.27	62.61	15.4826	38.9431	45.5743
WT	13b	IC	Proximal	8	30.86	20.59	67.05	39.04	33.48	24.64	43.72	53.06	32.17	22.62	50.7175	21.4392	30.4907	48.07
WT	13b	IC	Distal	9	20.99	19.43	66.09	56.23	24.78	15.42	39.42	103.9	22.89	17.43	66.41	16.3309	21.4466	62.2224
WT	13b	IC	Distal	10	24.66	20.4	34.71	42.8	15.55	19.1	41.61	39.62	20.11	19.75	39.685	24.8287	25.2813	49.89
WT	13b	IC	Distal	11	17.61	7.75	45.99	39.89	20.89	12.79	31.13	59.66	19.25	10.27	44.1675	13.9372	26.1238	59.9389
WT	13b	IC	Distal	12	20.68	15.72	53.71	45.03	17.76	14.38	37.65	74.64	19.22	15.05	52.7575	17.2934	22.085	60.6216
WT	13b	IC	Distal	13	30.1	21.97	37.48	81.03	45.45	25.83	58.5	69.5	37.78	23.9	61.6275	19.3824	30.6389	49.9787
WT	13b	IC	Distal	14	28.74	8.61	40.87	49.99	24.37	11.57	40.5	35.6	26.56	10.09	41.74	12.8715	33.8819	53.2466

## Sheet: Fig 2_36h WT subcell. pMyosin
Table 1
Genotype	Sample	Curvature	proxdist	Cell	A_basal_myo	A_apical_myo	A_left_myo	A_right_myo	B_basal_myo	B_apical_myo	B_left_myo	B_right_myo	basal_myo_avg	apical_myo_avg	lateral_myo_avg	percent_apical_myo_avg	percent_basal_myo_avg	percent_lateral_myo_avg
WT	5	IC	Proximal	7	43.95	43.599	103.328	106.77	62.84	30.858	129.561	97.89	53.4	37.229	86.0623	21.0701	30.2222	48.7077
WT	5	IC	Distal	8	65.153	60.601	112.034	175.198	103.413	60.964	166.769	165.15	84.283	60.783	147.261	20.7928	28.8318	50.3754
WT	5	IC	Proximal	1	85.439	34.945	185.451	114.613	65.826	43.622	65.097	45.077	75.633	39.284	95.849	18.6387	35.8848	45.4765
WT	5	IC	Proximal	2	99.782	40.414	147.952	127.415	123.689	51.175	161.365	65.328	111.736	45.795	123.277	16.3083	39.7909	43.9009
WT	5	IC	Proximal	3	111.55	49.355	206.694	36.036	153.529	37.519	40.356	128.818	132.54	43.437	103.381	15.5489	47.4444	37.0067
WT	5	IC	Distal	4	128.645	62.39	109.887	201.86	167.491	40.658	49.388	94.344	148.068	51.524	108.18	16.741	48.1096	35.1494
WT	5	IC	Distal	5	64.247	43.864	65.025	75.643	67.527	41.194	85.32	107.444	65.887	42.529	101.129	20.2959	31.4429	48.2612
WT	5	IC	Distal	6	59.892	68.63	99.114	107.665	47.904	53.652	105.902	112.187	53.898	61.141	130.956	24.8546	21.9102	53.2352
WT	5	IC	Proximal	9	74.536	32.592	70.105	40.098	74.761	31.442	82.887	79.971	74.649	32.017	93.593	15.9878	37.2762	46.736
WT	5	IC	Distal	10	85.997	32.526	129.363	93.796	75.348	34.892	67.731	60.042	80.673	33.709	89.25	16.5539	39.6171	43.8291
WT	5	IC	Distal	11	48.011	32.614	63.577	79.971	40.666	32.34	129.666	77.342	44.339	32.477	110.702	17.3194	23.6452	59.0355
WT	5	OC	Proximal	6	108.224	22.576	58.439	78.974	92.883	17.798	40.995	40.867	100.554	20.187	53.924	11.5576	57.5696	30.8728
WT	5	OC	Proximal	7	53.363	17.414	62.823	142.133	45.866	15.758	58.595	39.258	49.615	16.586	77.786	11.5191	34.458	54.0229
WT	5	OC	Proximal	8	72	19.967	55.802	69.509	69.32	22.741	58.25	72.781	70.66	21.354	67.829	13.3594	44.2059	42.4348
WT	5	OC	Proximal	9	76.189	19.049	91.424	70.537	83.919	19.3	72.884	63.444	80.054	19.1745	84.06	10.4614	43.6765	45.8621
WT	5	OC	Distal	10	108.716	36.927	102.688	87.803	92.369	31.758	71.722	134.914	100.543	34.343	109.903	14.0296	41.0733	44.897
WT	5	OC	Distal	11	48.87	33.879	72.913	95.979	54.145	33.312	93.445	57.223	51.5075	33.596	88.936	19.3037	29.5953	51.101
WT	5	OC	Distal	12	77.284	27.312	61.946	80.276	74.242	24.804	84.12	76.614	75.763	26.058	81.065	14.2482	41.4264	44.3254
WT	5	OC	Proximal	1	114.969	23.627	109.595	54.07	89.689	21.664	72.214	48.878	102.329	22.646	72.5618	11.4642	51.8025	36.7333
WT	5	OC	Proximal	2	113.747	34.792	97.304	125.629	97.503	34.715	125.748	26.21	105.625	34.754	76.526	16.0227	48.6964	35.2809
WT	5	OC	Proximal	3	165.177	43.27	149.656	192.221	71.909	31.61	133	22.268	118.543	37.44	100.18	14.6157	46.2764	39.1079
WT	5	OC	Proximal	4	113.939	22.083	58.155	70.257	91.291	18.354	41.44	37.932	102.615	20.219	50.956	11.6342	59.0454	29.3204
WT	5	OC	Proximal	5	110.269	22.232	79.286	66.412	121.29	36.494	35.199	87.89	115.779	29.363	68.421	13.7491	54.2131	32.0378
WT	5	OC	Distal	13	70.313	18.2	83.23	30.532	82.56	21.96	60.9	91.044	76.4365	20.08	75.7403	11.657	44.3736	43.9694
WT	5	OC	Distal	14	85.86	32.91	53.305	86.481	89.628	30.856	107.523	130.31	87.744	31.883	116.207	13.5193	37.2058	49.2749
WT	5	OC	Distal	15	82.239	23.31	76.354	161.301	100.535	36.173	131.565	63.997	91.387	29.7415	116.6	12.5107	38.4418	49.0475
WT	5	OC	Distal	16	65.487	63.49	104.358	124.668	53.987	48.777	112.829	114.373	59.737	56.1335	135.058	22.3703	23.8064	53.8233
WT	5	OC	Distal	17	113.189	18.988	28.256	32.702	93.947	25.207	146.077	99.768	103.568	22.098	109.081	9.41354	44.119	46.4675
WT	5	OC	Proximal	21	66.148	56.361	97.945	67.09	66.305	47.699	101.727	63.35	66.227	52.03	66.4852	28.1636	35.8483	35.9881
WT	5	OC	Proximal	22	64.362	37.925	70.89	111.317	44.122	28.772	84.307	105.802	54.242	33.349	77.714	20.1742	32.8133	47.0125
WT	5	OC	Distal	18	61.757	53.327	143.705	89.902	65.222	63.595	92.44	131.26	63.49	58.461	108.156	25.406	27.5915	47.0025
WT	5	OC	Distal	19	35.982	44.534	119.361	84.214	33.433	52.803	68.546	95.606	34.708	48.669	106.775	25.5948	18.2528	56.1524
WT	5	OC	Distal	20	45.611	40.762	103.218	98.379	56.276	44.314	82.728	73.701	50.944	42.538	90.855	23.0762	27.6363	49.2874
WT	8	IC	Proximal	1	31.825	23.163	58.491	45.094	34.647	33.674	93.087	88.013	33.236	28.419	83.206	19.6181	22.9434	57.4385
WT	8	IC	Proximal	2	95.135	64.32	122.793	131.683	77.383	47.312	125.598	115.185	86.259	55.816	127.088	20.7369	32.0471	47.216
WT	8	IC	Proximal	3	37.229	36.902	86.5	89.37	32.366	67.829	51.658	74.456	34.798	52.366	86.7848	30.1043	20.0047	49.891
WT	8	IC	Proximal	4	47.404	57.739	130.24	137.865	86.16	51.585	28.77	193.257	66.782	54.662	127.775	21.9333	26.7965	51.2702
WT	8	IC	Distal	5	40.815	49.32	76.502	199.497	47.329	60.649	143.192	156.539	44.072	54.9845	164.527	20.8604	16.7203	62.4193
WT	8	IC	Distal	6	116.278	48.326	49.974	86.612	104.232	54.617	119.757	142.483	110.255	51.472	97.3845	19.8648	42.5512	37.584
WT	8	IC	Distal	7	94.921	50.377	60.222	103.694	38.068	35.568	113.218	62.344	66.495	42.973	75.022	23.2929	36.0426	40.6645
WT	8	IC	Proximal	13	85.708	48.346	120.098	133.65	111.821	27.928	24.096	26.931	98.765	38.137	66.4147	18.7574	48.5769	32.6657
WT	8	IC	Proximal	14	127.863	25.47	92.845	62.286	89.386	37.096	25.913	58.819	108.625	31.283	44.811	16.9355	58.8055	24.259
WT	8	IC	Proximal	15	122.357	31.68	147.63	90.76	65.969	43.478	22.448	46.157	94.163	37.579	62.1535	19.3811	48.5638	32.0552
WT	8	IC	Distal	16	85.349	103.215	159.935	152.017	56.344	98.089	70.722	146.266	70.847	100.652	130.037	33.3797	23.4954	43.1249
WT	8	IC	Distal	17	99.019	41.393	35.205	99.544	102.366	32.24	84.64	164.47	100.693	36.8165	94.529	15.8665	43.395	40.7385
WT	8	IC	Proximal	8	99.804	40.553	122.201	42.017	80.821	28.612	77.556	63.796	90.313	34.583	76.726	17.1524	44.7932	38.0544
WT	8	IC	Proximal	9	71.689	21.028	57.115	51.336	86.827	18.461	83.518	75.673	79.258	19.745	89.885	10.4533	41.9603	47.5864
WT	8	IC	Proximal	10	80.428	20.969	73.019	33.669	90.551	18.307	69.455	68.303	85.49	19.638	73.946	10.9664	47.74	41.2935
WT	8	IC	Distal	11	177.312	28.909	65.31	142.543	174.925	23.827	129.88	117.492	176.119	26.368	123.297	8.09371	54.0601	37.8462
WT	8	IC	Distal	12	74.372	21.654	58.972	100.024	60.759	28.948	59.709	131.128	67.566	25.301	87.742	14.0087	37.4101	48.5812
WT	8	OC	Proximal	6	84.079	23.021	55.312	63.642	115.279	24.701	58.016	50.203	99.679	23.861	59.215	13.0563	54.5424	32.4013
WT	8	OC	Proximal	7	65.67	14.055	44.55	45.728	75.239	20.119	65.198	38.338	70.4545	17.087	52.399	12.2102	50.346	37.4438
WT	8	OC	Proximal	8	99.743	26.052	74.074	75.335	108.629	13.362	75.225	58.542	104.186	19.707	73.173	10.0002	52.8686	37.1312
WT	8	OC	Proximal	9	86.438	25.454	54.059	101.066	98.961	26.13	82.417	96.899	92.7	25.792	94.872	12.0883	43.4469	44.4649
WT	8	OC	Proximal	10	95.491	29.492	66.535	118.077	95.463	26.833	70.229	105.553	95.477	28.163	98.024	12.7053	43.0728	44.2219
WT	8	OC	Distal	15	73.018	21.593	42.481	53.38	82.604	19.404	47.73	57.321	77.811	20.499	57.5718	13.1504	49.9167	36.933
WT	8	OC	Distal	16	63.497	28.572	73.079	89.573	64.975	40.08	65.983	121.528	64.236	34.326	99.296	17.3488	32.4657	50.1855
WT	8	OC	Distal	17	50.219	28.832	103.464	78.162	95.438	18.812	67	77.434	72.829	23.822	90.505	12.7284	38.9135	48.3581
WT	8	OC	Distal	18	60.84	22.16	84.532	84.386	58.145	20.001	74.291	67.443	59.4925	21.0805	81.192	13.0316	36.7771	50.1913
WT	8	OC	Proximal	1	120.794	16.006	76.457	74.204	93.356	29.056	161.365	108.559	107.075	22.531	79.177	10.7916	51.2853	37.9231
WT	8	OC	Proximal	2	109.873	56.194	147.675	135.995	72.301	48.274	122.166	124.486	91.087	52.234	119.304	19.8892	34.6833	45.4275
WT	8	OC	Proximal	3	51.573	21.236	100.215	58.447	58.396	41.786	139.699	59.602	54.985	31.511	91.124	17.7407	30.9565	51.3028
WT	8	OC	Proximal	4	77.195	32.925	61.664	80.86	110.239	26.603	133.532	79.036	93.717	29.764	88.0842	14.0685	44.297	41.6346
WT	8	OC	Proximal	5	76.836	48.854	128.514	133.495	75.398	53.505	128.07	167.625	76.117	51.18	128.591	20.0009	29.7462	50.2528
WT	8	OC	Proximal	14	171.8	23.456	170.623	95.124	151.253	21.466	102.601	52.538	161.526	22.461	86.0823	8.31674	59.8092	31.8741
WT	8	OC	Proximal	19	85.961	18.775	55.948	34.106	113.129	20.363	84.733	38.453	99.545	19.569	47.108	11.7728	59.8868	28.3404
WT	8	OC	Distal	20	69.305	26.726	72.103	85.776	50.645	25.318	89.663	42.471	59.975	26.022	62.92	17.4742	40.2741	42.2517
WT	8	OC	Distal	21	53.333	56.296	127.761	88.767	47.75	57.135	135.557	98.423	50.5415	56.716	118.327	25.1418	22.4047	52.4535
WT	8	OC	Distal	22	53.596	77.334	115.848	123.947	47.272	74.931	99.276	144.684	50.434	76.133	132.39	29.3999	19.4758	51.1243
WT	8	OC	Distal	23	37.5	60.905	180.545	136.21	44.839	47.85	163.558	128.308	41.1695	54.3775	158.925	21.3688	16.1784	62.4528
WT	8	OC	Distal	24	86.638	67.314	137.928	125.168	102.535	45.805	141.634	42.429	94.587	56.56	120.308	20.8359	34.8444	44.3197
WT	8	OC	Distal	25	122.576	59.14	132.954	118.38	95.83	41.498	119.15	182.484	109.203	50.319	133.377	17.1797	37.2835	45.5368
WT	8	OC	Distal	26	88.49	37.615	121.259	165.87	119.206	44.06	146.977	86.606	103.848	40.8375	114.639	15.7477	40.0456	44.2067
WT	8	OC	Proximal	11	44.901	28.729	94.142	69.53	38.805	35.701	97.006	67.316	41.853	32.215	80.946	20.782	26.9995	52.2185
WT	8	OC	Proximal	12	95.936	27.882	91.042	114.69	93.037	31.322	128.631	75.982	94.487	29.602	86.9977	14.0236	44.7622	41.2142
WT	8	OC	Proximal	13	52.537	27.374	119.464	75.6	83.46	20.175	85.518	107.063	67.9985	23.775	90.5943	13.0368	37.2865	49.6767
WT	8	OC	Distal	14	50.556	29.149	112.871	79.252	45.078	28.853	85.172	121.487	47.817	29.001	82.409	18.2136	30.0307	51.7557
WT	8	OC	Distal	15	44.21	34.832	127.186	139.318	73.369	36.089	117.591	118.636	58.7895	35.461	123.202	16.3075	27.0356	56.657
WT	8	OC	Distal	16	33.016	25.351	115.681	98.729	50.162	30.965	99.703	108.781	41.589	28.158	125.042	14.4556	21.3508	64.1936
WT	2	IC	Proximal	1	36.84	14.479	56.15	61.928	53.493	16.288	62.351	26.944	45.1665	15.384	66.3882	12.1192	35.5813	52.2994
WT	2	IC	Proximal	2	79.582	11.023	28.119	53.554	60.866	17.167	69.357	73.962	70.224	14.095	72.3803	8.99494	44.8145	46.1906
WT	2	IC	Proximal	3	41.844	14.377	72.816	66.127	54.176	13.287	51.657	43.864	48.01	13.832	65.9898	10.8205	37.5572	51.6223
WT	2	IC	Distal	4	26.774	12.386	43.441	50.029	33.481	18.141	60.939	66.887	30.128	15.264	88.306	11.4168	22.5344	66.0489
WT	2	IC	Distal	5	64.004	49.887	104.362	47.759	63.249	40.892	99.629	70.577	63.627	45.39	110.866	20.6428	28.9368	50.4205
WT	2	IC	Distal	6	71.548	18.825	99.438	58.611	84.52	14.854	23.545	57.84	78.034	16.84	84.1565	9.40622	43.587	47.0068
WT	2	IC	Proximal	7	68.609	34.518	50.509	22.139	66.214	36.393	111.976	161.184	67.412	35.456	123.834	15.6399	29.736	54.6241
WT	2	IC	Proximal	8	72.662	45.043	76.52	88.266	66.253	45.076	95.523	110.273	69.458	45.06	106.136	20.4211	31.4783	48.1006
WT	2	IC	Proximal	9	75.452	97.899	91.939	148.054	58.346	60.046	76.966	60.026	66.899	78.973	105.836	31.3748	26.578	42.0471
WT	2	IC	Distal	14	84.274	89.153	181.05	32.792	95.574	56.453	87.255	75.522	89.924	72.803	103.308	27.366	33.8016	38.8324
WT	2	IC	Distal	15	37.605	20.596	96.706	105.141	32.087	30.703	59.589	44.47	34.846	25.65	103.063	15.6824	21.3049	63.0127
WT	2	IC	Proximal	10	26.352	37.229	68.757	29.539	28.573	15.207	66.084	46.168	27.463	26.218	58.3558	23.4013	24.5125	52.0863
WT	2	IC	Proximal	11	33.762	29.774	55.9	94.233	27.9	15.139	48.155	68.503	30.831	22.457	83.2837	16.4434	22.5749	60.9817
WT	2	IC	Distal	12	24.116	38.747	60.019	78.061	36.075	38.495	75.492	67.945	30.096	38.621	86.682	24.8528	19.3669	55.7803
WT	2	IC	Distal	13	44.588	55.196	83.388	52.338	85.533	45.787	111.707	102.186	65.061	50.492	108.721	22.5135	29.0096	48.4769
WT	2	OC	Proximal	1	22.179	30.137	37.875	42.883	27.793	42.925	104.066	75.769	24.986	36.531	65.838	28.6844	19.6192	51.6964
WT	2	OC	Proximal	2	43.277	27.969	66.978	76.945	54.092	26.655	59.498	57.916	48.685	27.312	65.547	19.2958	34.3957	46.3086
WT	2	OC	Distal	3	33.968	12.339	50.715	45.408	20.093	16.083	72.939	53.816	27.031	14.211	66.937	13.1366	24.9873	61.8761
WT	2	OC	Distal	4	28.842	20.818	48.045	46.116	16.513	25.857	40.508	34.72	22.678	23.338	63.934	21.226	20.6257	58.1482
WT	2	OC	Distal	5	23.009	21.912	44.456	69.862	23.875	21.512	51.769	48.064	23.442	21.712	94.922	15.5002	16.7352	67.7646
WT	2	OC	Distal	13	20.293	31.017	62.308	50.479	20.529	51.453	61.553	48.008	20.411	41.235	79.665	29.1803	14.444	56.3757
WT	2	OC	Proximal	6	143.378	18.308	83.104	61.489	133.19	20.161	120.155	23.651	138.284	19.235	64.368	8.66883	62.3218	29.0094
WT	2	OC	Proximal	7	48.783	20.704	58.143	105.651	63.918	14.58	29.32	101.083	56.351	17.642	81.741	11.3283	36.1841	52.4876
WT	2	OC	Proximal	8	87.816	15.219	25.252	61.772	89.186	19.932	44.882	79.285	88.501	17.576	76.658	9.6183	48.4313	41.9504
WT	2	OC	Proximal	9	42.708	16.279	72.265	72.655	52.103	13.531	54.697	41.211	47.406	14.905	56.635	12.5309	39.8551	47.614
WT	2	OC	Proximal	10	54.883	15.821	54.159	69.362	62.117	12.015	31.274	56.68	58.5	13.918	52.125	11.1753	46.9717	41.853
WT	2	OC	Distal	11	31.746	28.387	46.495	64.01	40.607	27.034	52.321	63.191	36.177	27.711	80.2357	19.2272	25.1013	55.6714
WT	2	OC	Distal	12	43.309	30.752	65.298	79.561	39.953	24.386	101.824	36.401	41.631	27.569	95.607	16.7281	25.2605	58.0115
WT	2	OC	Distal	14	37.526	22.966	70.167	92.745	23.481	16.538	33.412	69.821	30.504	19.752	82.297	14.9012	23.0127	62.0861
WT	2	OC	Distal	15	47.241	14.948	50.183	77.994	44.426	17.419	35.516	76.176	45.834	16.184	94.883	10.3148	29.2121	60.4732
WT	2	OC	Distal	16	15.228	38.673	81.249	40.802	36.493	37.459	58.804	56.601	25.861	38.066	81.094	26.2486	17.8326	55.9188
WT	2	OC	Distal	17	92.072	26.16	48.931	68.306	83.08	35.577	70.123	70.946	87.576	30.8685	95.683	14.4159	40.899	44.6851
WT	2	OC	Proximal	10	31.18	32.355	76.616	30.527	26.575	16.397	70.464	45.487	28.8775	24.376	67.899	20.1201	23.8357	56.0442
WT	2	OC	Proximal	11	32.649	31.744	57.834	93.013	27.333	15.699	47.99	70.652	29.991	23.722	81.907	17.4915	22.114	60.3945
WT	2	OC	Distal	12	23.92	39.915	59.327	79.013	35.259	38.292	80.134	71.131	29.5895	39.104	89.919	24.6538	18.6552	56.691
WT	2	OC	Distal	13	48.165	46.568	81.515	87.817	79.999	48.376	111.434	118.855	64.082	47.472	122.188	20.3096	27.4157	52.2747
WT	10	IC	Proximal	1	57.746	12.511	75.458	40.493	54.265	12.038	53.196	23.918	56.0055	12.2745	46.126	10.7289	48.9533	40.3178
WT	10	IC	Distal	2	36.376	16.448	49.12	62.748	104.342	15.372	87.098	90.236	70.359	15.91	62.8785	10.6673	47.1741	42.1586
WT	10	IC	Distal	3	89.436	16.655	59.837	51.008	102.693	16.03	78.243	50.289	96.0645	16.3425	68.3487	9.04121	53.146	37.8128
WT	10	IC	Proximal	9	104.544	10.038	85.477	57.848	112.454	10.524	85.936	73.989	108.499	10.281	63.601	5.6371	59.4903	34.8726
WT	10	IC	Proximal	10	110.547	11.251	93.504	57.306	76.801	13.886	65.062	147.457	93.674	12.5685	77.2237	6.85058	51.0579	42.0915
WT	10	IC	Distal	11	80.152	91.714	130.287	143.005	98.196	39.465	115.572	110.471	89.174	65.5895	113.738	24.428	33.2118	42.3602
WT	10	IC	Distal	12	87.304	66.237	140.426	139.106	78.705	55.697	138.16	131.673	83.0045	60.967	112.155	23.8035	32.4076	43.7889
WT	10	IC	Proximal	4	83.1	30.418	105.693	54.76	63.181	36.81	30.439	69.832	73.1405	33.614	65.1458	19.5544	42.5482	37.8974
WT	10	IC	Proximal	5	51.58	43.407	88.809	110.784	47.089	40.242	77.789	109.887	49.3345	41.8245	75.158	25.1475	29.6629	45.1896
WT	10	IC	Proximal	6	36.532	37.064	94.348	94.628	50.545	38.797	80.736	98.381	43.5385	37.9305	71.448	24.8046	28.472	46.7234
WT	10	IC	Distal	7	37.599	52.321	87.852	74.673	54.23	65.765	76.613	155.433	45.9145	59.043	87.4663	30.6838	23.8611	45.455
WT	10	IC	Distal	8	32.54	46.027	73.485	94.491	39.396	63.223	56.729	112.576	35.968	54.625	84.2728	31.2382	20.5689	48.1928
WT	10	OC	Proximal	1	52.265	26.356	107.652	108.013	42.633	21.045	67.829	87.419	47.449	23.7005	70.0692	16.7828	33.5996	49.6175
WT	10	OC	Proximal	2	84.408	41.937	129.849	77.05	76.063	13.788	60.941	83.78	80.2355	27.8625	68.8155	15.7492	45.353	38.8978
WT	10	OC	Proximal	3	44.244	29.571	59.364	137.339	61.892	30.591	50.119	109.793	53.068	30.081	69.8533	19.6605	34.6845	45.655
WT	10	OC	Distal	13	53.034	45.693	66.889	44.903	32.048	45.211	100.348	74.595	42.541	45.452	61.2963	30.4456	28.4957	41.0587
WT	10	OC	Distal	14	17.589	64.194	58.238	69.801	32.913	65.489	60.772	55.108	25.251	64.8415	58.354	43.68	17.0102	39.3098
WT	10	OC	Distal	15	32.646	44.803	62.198	97.798	20.739	47.384	40.423	64.22	26.6925	46.0935	64.5335	33.5666	19.4382	46.9951
WT	10	OC	Proximal	4	108.98	44.438	111.54	137.658	101.766	18.507	85.065	34.885	105.373	31.4725	76.2043	14.7724	49.4593	35.7683
WT	10	OC	Proximal	5	102.937	21.487	6.638	126.649	101.738	21.7	68.848	185.692	102.338	21.5935	82.709	10.4498	49.5245	40.0256
WT	10	OC	Proximal	7	62.736	41.628	94.819	145.593	120.16	48.114	117.35	125.945	91.448	44.871	90.1647	19.812	40.3773	39.8107
WT	10	OC	Proximal	8	148.978	19.427	105.861	77.129	144.214	18.773	58.206	86.822	146.596	19.1	60.8438	8.43119	64.7109	26.8579
WT	10	OC	Proximal	9	129.516	20.076	72.117	57.937	170.784	19.729	77.639	54.354	150.15	19.9025	58.838	8.69521	65.5991	25.7057
WT	10	OC	Distal	6	64.847	65.948	96.693	138.138	75.599	55.262	135.465	100.569	70.223	60.605	89.433	27.5151	31.8817	40.6032
WT	10	OC	Distal	18	23.034	59.384	142.091	123.847	32.302	54.117	123.232	40.428	27.668	56.7505	88.2742	32.8621	16.0215	51.1164
WT	10	OC	Distal	19	178.911	30.677	112.687	152.33	111.638	34.431	159.869	46.753	145.274	32.554	98.587	11.7772	52.5566	35.6662
WT	10	OC	Distal	20	86.849	21.02	51.742	107.498	98.545	20.806	91.194	49.885	92.697	20.913	62.5715	11.8701	52.6145	35.5154
WT	10	OC	Distal	21	101.032	28.925	49.761	81.197	95.094	25.685	84.281	154.808	98.063	27.305	92.0745	12.5573	45.0984	42.3443
WT	10	OC	Distal	22	141.504	44.279	137.17	95.711	72.967	45.454	154.271	89.884	107.236	44.8665	111.196	17.0402	40.7278	42.232
WT	10	OC	Proximal	10	79.54	25.889	101.689	67.679	131.918	13.885	55.592	80.306	105.729	19.887	59.241	10.758	57.195	32.0469
WT	10	OC	Proximal	11	75.87	15.755	66.023	39.672	81.911	19.931	71.391	56.553	78.8905	17.843	59.72	11.4047	50.4242	38.1711
WT	10	OC	Proximal	12	75.175	17.936	73.04	63.265	70.808	20.176	94.958	76.611	72.9915	19.056	54.827	12.9743	49.6965	37.3291
WT	10	OC	Distal	16	77.031	26.126	77.889	85.247	75.22	18.666	76.498	66.656	76.1255	22.396	72.7883	13.0734	44.4373	42.4893
WT	10	OC	Distal	17	48.031	28.4	79.888	83.107	55.121	32.599	109.385	89.524	51.576	30.4995	86.095	18.1361	30.6689	51.1951
WT	7	OC	Proximal	1	59.29	31.7	60.83	58.89	22.56	14.86	70.75	86.22	40.93	23.28	69.17	17.4539	30.6868	51.8593
WT	7	OC	Proximal	2	102.83	31.65	73.63	127.53	95.97	37.35	107.19	120.23	99.4	34.5	107.15	14.3124	41.2363	44.4514
WT	7	OC	Proximal	3	112.28	18.26	72.22	93.45	106.52	36.19	115.8	121.86	109.4	27.23	100.83	11.4672	46.0709	42.4619
WT	7	OC	Proximal	4	120.68	25.87	97.01	117.25	98.01	35.01	58.9	61.83	109.35	30.44	83.75	13.6172	48.9174	37.4653
WT	7	OC	Proximal	5	100.33	17.31	33.84	73.11	119.56	20.01	81.74	112.6	109.95	18.66	75.32	9.1502	53.9156	36.9342
WT	7	OC	Proximal	6	80.98	15.03	38.3	84.69	95.93	11.38	64.57	76.46	88.46	13.21	66.01	7.8781	52.7552	39.3667
WT	7	OC	Proximal	7	34.83	18.38	74.28	84.25	63.04	27.55	52.39	51.07	48.94	22.97	65.5	16.7164	35.616	47.6676
WT	7	OC	Proximal	8	57.09	53.6	80.09	125.4	51.94	60.13	94.83	114.78	54.52	56.87	103.78	26.4303	25.3381	48.2316
WT	7	OC	Proximal	9	44.82	19.12	94.67	105.42	42.5	20.66	95.7	73.94	43.66	19.89	92.43	12.7516	27.9908	59.2576
WT	7	OC	Distal	10	38.88	64	94.18	30.76	25.15	29.78	51.85	86.07	32.02	46.89	65.72	32.4207	22.1393	45.4401
WT	7	OC	Distal	11	45.75	15.16	74.81	104	43.34	19.86	62.22	84.47	44.55	17.51	81.38	12.2072	31.0583	56.7345
WT	7	OC	Distal	12	36.56	43.39	71.79	77.39	53.85	46.41	53.04	80.14	45.21	44.9	70.59	27.9403	28.1332	43.9266
WT	7	OC	Distal	13	34.99	21.08	93.02	88.01	28.09	25.67	95.78	65.89	31.54	23.38	85.68	16.6287	22.4324	60.9388
WT	7	OC	Distal	14	47.62	33.75	173.15	106.32	72.34	18.99	65.32	75.51	59.98	26.37	105.08	13.7753	31.3326	54.8921
WT	7	OC	Distal	15	53.58	24.94	77.06	57.51	62.03	20	105.29	104.85	57.81	22.47	86.18	13.4987	34.7291	51.7722
WT	7	OC	Distal	16	42.08	8.79	43.19	64.15	18.57	15.85	42.61	60.04	30.33	12.32	52.5	12.948	31.876	55.176
WT	7	OC	Distal	17	31.2	21.33	39.99	67.68	21.01	8.71	22.5	59.18	26.11	15.02	47.34	16.9775	29.5128	53.5097
WT	7	OC	Distal	18	36.74	41.5	65.65	53.41	49.08	43.43	102.18	102.76	42.91	42.47	81	25.5259	25.7904	48.6837
WT	7	OC	Distal	19	18.9	58.15	113.04	97.48	14.08	47.45	84.82	71.57	16.49	52.8	91.73	32.791	10.241	56.9681
WT	7	IC	Proximal	10	37.98	15.71	63.81	46.41	40.67	29.45	62.63	51.77	39.33	22.58	56.16	19.1242	33.3107	47.565
WT	7	IC	Proximal	11	22.57	12.02	77.46	65.44	42.11	21.58	99.99	36.11	32.34	16.8	69.75	14.1307	27.2016	58.6677
WT	7	IC	Proximal	12	41.75	49.43	78.75	110.9	56.66	64.48	64.9	73.84	49.21	56.96	82.1	30.2544	26.138	43.6076
WT	7	IC	Proximal	13	44.89	16.97	36.47	47.02	29.24	15.74	33.87	77.83	37.07	16.36	48.8	16.0031	36.2614	47.7355
WT	7	IC	Proximal	14	62.05	11.33	27.35	51.71	22.71	14.32	29.52	28.77	42.38	12.83	34.34	14.3272	47.3255	38.3473
WT	7	IC	Distal	15	50.51	37.42	58.26	54.57	56.42	57.67	102.74	110.71	53.47	47.55	81.57	26.042	29.2842	44.6739
WT	7	IC	Distal	16	63	43.81	94.53	102.54	54.35	19.66	70.75	68.05	58.68	31.74	83.97	18.2006	33.6487	48.1507
WT	7	IC	Distal	17	37.1	29.41	71.29	71.01	47.02	43.7	71.63	150.93	42.06	36.56	91.22	21.5261	24.7645	53.7094
WT	7	IC	Distal	18	56.2	15.62	43.3	53.47	61.17	16.91	83.93	73.27	58.69	16.27	63.49	11.7515	42.3908	45.8577
WT	8	OC	Proximal	1	87.71	19.91	43.82	83.19	101.56	26.11	80.45	58.59	94.64	23.01	66.51	12.4946	51.3901	36.1153
WT	8	OC	Proximal	2	55.65	11.84	26.14	23.75	69.02	14.56	48.48	59.98	62.34	13.2	39.59	11.4653	54.1475	34.3872
WT	8	OC	Proximal	3	120.66	14.01	37.18	22.38	116.34	11.86	93.18	105.74	118.5	12.94	64.62	6.60002	60.4407	32.9593
WT	8	OC	Proximal	4	41.55	12.41	43.89	38.45	40.14	13.02	48.05	60.66	40.85	12.72	47.76	12.553	40.3138	47.1331
WT	8	OC	Proximal	5	90.73	13.41	80.05	71.38	93.41	14.02	33.9	46.66	92.07	13.72	58	8.37658	56.2122	35.4112
WT	8	OC	Proximal	6	95.57	12.28	65.18	75.93	111.85	11.97	54.58	68.01	103.71	12.13	65.93	6.67327	57.0556	36.2711
WT	8	OC	Distal	7	54.24	34.25	65.04	73.24	68.78	29.06	117.93	80.1	61.51	31.66	84.08	17.8618	34.7024	47.4358
WT	8	OC	Distal	8	57.5	33.1	72.9	94.09	87.24	23.81	75.69	57.11	72.37	28.46	74.95	16.1907	41.1708	42.6385
WT	8	OC	Distal	9	85.06	35.13	62.69	42.25	83.85	50	65.76	140.05	84.46	42.57	77.69	20.7943	41.2564	37.9494
WT	8	IC	Proximal	1	28.14	17.23	17.34	26.21	40.6	20.14	42.26	89.47	34.37	18.69	43.82	19.2919	35.4769	45.2312
WT	8	IC	Proximal	2	43.86	56.28	159.24	166.49	40.8	46.73	119.24	151.29	42.33	51.51	149.07	21.2054	17.4262	61.3684
WT	8	IC	Proximal	3	129.43	34.51	107.23	114.79	83.66	31.38	86.86	48.71	106.55	32.95	89.4	14.3949	46.5487	39.0564
WT	8	IC	Proximal	4	26.38	22.15	59.51	62.32	23.95	16.1	46.39	27.23	25.17	19.13	48.86	20.5346	27.018	52.4474
WT	8	IC	Distal	5	26.45	37.81	72	52.81	49.42	38.19	72.41	129.61	37.94	38	81.71	24.104	24.066	51.83
WT	8	IC	Distal	6	32.31	44.66	91.02	121.48	34.46	57.12	96.8	133.36	33.39	50.89	110.67	26.1041	17.1275	56.7684
WT	8	IC	Distal	7	41.07	16.99	43.8	37.7	64.81	17.7	52.88	85.46	52.94	17.35	54.96	13.8523	42.2675	43.8802
WT	8	IC	Distal	8	66.89	27.88	88.42	73.53	89.48	27.79	80.62	89.29	78.19	27.84	82.97	14.7302	41.3704	43.8995
WT	8	IC	Distal	9	30.53	15.57	63.49	108.58	25.56	25.43	121.31	129.84	28.05	20.5	105.81	13.2806	18.1718	68.5476
WT	9	OC	Proximal	1	94.35	26.35	59.59	112.61	80.69	29.25	96.66	62.85	87.52	27.8	82.93	14.0227	44.1463	41.831
WT	9	OC	Proximal	2	78.32	11.68	64.9	86.76	92.63	8.82	43.42	55.68	85.48	10.25	62.69	6.47014	53.9578	39.572
WT	9	OC	Proximal	3	58.12	19.5	53.06	55.54	62.51	18.02	71.04	43.92	60.32	18.76	55.89	13.8994	44.6914	41.4092
WT	9	OC	Proximal	4	77.61	26.66	41.46	59.46	86.91	23.02	71.81	63.78	82.26	24.84	59.13	14.9432	49.4857	35.5712
WT	9	OC	Proximal	5	54.51	29.24	49.23	72.73	55.99	28.33	83.88	116.12	55.25	28.79	80.49	17.4983	33.5805	48.9212
WT	9	OC	Proximal	6	50.14	15.52	73.95	81.37	63.77	25.87	57.57	103.06	56.96	20.7	78.99	13.2142	36.3613	50.4245
WT	9	OC	Proximal	7	41.11	20.16	47.17	150.28	22.82	14.21	51.16	71.93	31.97	17.19	80.14	13.2947	24.7254	61.9799
WT	9	OC	Distal	8	79.61	18.92	68.93	107.16	94.46	17.77	78.41	106.13	87.04	18.35	90.16	9.38379	44.5104	46.1059
WT	9	OC	Distal	9	37.97	40.58	100.34	81.58	28.78	49.05	75.33	127.94	33.38	44.82	96.3	25.6848	19.1289	55.1862
WT	9	OC	Distal	10	37.39	27.06	110.74	92.17	38.63	23.72	58.4	73.17	38.01	25.39	83.62	17.2698	25.8536	56.8766
WT	9	OC	Distal	11	105.53	33.82	108.33	136.05	73.01	27.05	84.21	132.52	89.27	30.44	115.28	12.9537	37.9889	49.0574
WT	9	OC	Distal	12	23.1	12.73	76.9	56.83	25.5	19.27	55.1	34.26	24.3	16	55.77	16.6545	25.2941	58.0514
WT	9	OC	Distal	13	50.14	16.63	47.17	51.86	71.41	14.39	75.9	83.99	60.78	15.51	64.73	10.9984	43.1003	45.9013
WT	9	OC	Distal	14	47.07	35.56	51.89	68.56	19.62	23.78	105.19	33.22	33.35	29.67	64.72	23.2269	26.1077	50.6654
WT	9	OC	Distal	15	37.47	26.66	90.18	77.34	66.16	22.82	72.21	51.51	51.82	24.74	72.81	16.5629	34.6924	48.7447
WT	9	OC	Distal	16	11.01	41.19	59.93	81.99	20.31	37.89	69.81	25.09	15.66	39.54	59.21	34.5599	13.6876	51.7525
WT	9	OC	Distal	17	31.87	18.24	48.07	65.19	17.11	21.11	53.61	42.31	24.49	19.68	52.3	20.4001	25.3861	54.2137
WT	9	IC	Proximal	1	24.99	13.22	20.73	22.69	21.83	11.49	30.88	49.53	23.41	12.36	30.96	18.5224	35.0817	46.3959
WT	9	IC	Proximal	2	48.69	30.71	97.84	57.4	47.08	23.23	25.17	64.7	47.89	26.97	61.28	19.8105	35.177	45.0125
WT	9	IC	Proximal	3	46.8	15.93	55.88	39.51	41.24	12.11	46.97	27.37	44.02	14.02	42.43	13.9544	43.8141	42.2315
WT	9	IC	Proximal	4	30.51	10.09	32.52	39.44	37.05	10.29	25.76	24.82	33.78	10.19	30.64	13.6577	45.2754	41.0669
WT	9	IC	Proximal	5	36.67	7.36	28.33	39.1	35.85	10.74	28.35	41.04	36.26	9.05	34.21	11.3808	45.5986	43.0206
WT	9	IC	Distal	6	43.8	22.72	34.59	74.37	38.68	10.32	67.44	51.08	41.24	16.52	56.87	14.4116	35.9766	49.6118
WT	9	IC	Distal	7	19.86	3.65	13.09	17.67	18.84	5.44	25.52	18.46	19.35	4.55	18.69	10.6833	45.4332	43.8835
WT	9	IC	Distal	8	27.44	7	25.93	18.74	34.93	4.68	16.8	20.93	31.19	5.84	20.6	10.1336	54.1211	35.7453
WT	9	IC	Distal	9	39.43	11.3	70.15	81.33	34.85	7.65	47.25	33.47	37.14	9.48	58.05	9.05704	35.4829	55.46
WT	9	IC	Distal	10	29.61	25.63	37.99	53.72	36.83	27.71	64.09	65.25	33.22	26.67	55.26	23.1611	28.8493	47.9896
WT	9	IC	Distal	11	47.07	42.91	128.6	72.8	44.5	32.09	45.47	90.52	45.79	37.5	84.35	22.3694	27.3145	50.3162
WT	10	OC	Proximal	1	45.63	40.63	134.35	88.04	27.42	28.18	51.87	60.16	36.53	34.41	83.61	22.2646	23.6364	54.099
WT	10	OC	Proximal	2	93.14	59.38	83.34	136.13	109.95	59.55	59.57	113.63	101.55	59.47	98.17	22.9446	39.1798	37.8757
WT	10	OC	Proximal	3	82.01	18.08	98.61	84.98	109.35	22.56	107.74	137.41	95.68	20.32	107.19	9.10435	42.8693	48.0263
WT	10	OC	Proximal	4	98.74	23.88	44.49	82.36	108.83	23.87	149.31	128.8	103.79	23.88	101.24	10.432	45.341	44.227
WT	10	OC	Proximal	5	52.94	40.79	85.05	86.93	99.1	59.66	123.34	149.46	76.02	50.23	111.2	21.1539	32.0152	46.8309
WT	10	OC	Proximal	6	44.44	39.47	63.65	69.84	46.98	49.99	71.41	108.01	45.71	44.73	78.23	26.5192	27.1003	46.3805
WT	10	OC	Proximal	7	119.56	66.6	46.75	124.31	54.26	67.53	96.7	71.44	86.91	67.07	84.8	28.0886	36.3975	35.5139
WT	10	OC	Distal	8	51.29	42.67	78.15	145.79	34.98	43.62	32.73	85.2	43.14	43.15	85.47	25.1223	25.1164	49.7613
WT	10	OC	Distal	9	118.68	36.28	60.99	72.5	68.97	34.27	81.15	78.37	93.83	35.28	73.25	17.4343	46.3679	36.1979
WT	10	OC	Distal	10	95.88	64.32	58.65	41.36	93.1	74.75	73.86	25.25	94.49	69.54	49.78	32.5242	44.1934	23.2824
WT	10	OC	Distal	11	23.19	20.13	108.11	101.66	65.97	14.06	88.91	71.42	44.58	17.1	92.53	11.0888	28.9086	60.0026
WT	10	OC	Distal	12	107.86	56.2	46.65	141.39	67.61	46.05	107.94	120.9	87.74	51.13	104.22	21.0334	36.0936	42.873
WT	10	OC	Distal	13	52.11	22.7	126.04	57.85	54.69	22.76	64.02	83.11	53.4	22.73	82.76	14.3055	33.6082	52.0863
WT	10	OC	Distal	14	86.76	20.08	97.91	107.84	77.13	29.44	88.88	83.71	81.95	24.76	94.59	12.3	40.7104	46.9896
WT	10	OC	Distal	15	33.56	20.52	55.39	109.76	75.41	34.06	68.15	124.2	54.49	27.29	89.38	15.9441	31.8357	52.2201
WT	10	OC	Distal	17	52	87.1	104.98	53.49	62.78	68.83	88.36	56.88	57.39	77.97	75.93	36.9019	27.1617	35.9364
WT	10	OC	Distal	16	20.93	35.79	30.26	100.99	42.43	71.59	83.96	108.03	31.68	53.69	80.81	32.3083	19.0637	48.628
WT	10	IC	Proximal	1	89.03	38.92	90.79	125.28	59.82	25.13	107.14	94.14	74.43	32.03	104.34	15.1945	35.3083	49.4972
WT	10	IC	Proximal	2	50.03	44.37	113.64	98.96	62.22	70.21	101.94	88.12	56.13	57.29	100.67	26.7598	26.2179	47.0223
WT	10	IC	Proximal	3	82.92	72.58	73.62	115.57	31.54	53.03	122.42	150.4	57.23	62.81	115.5	26.6664	24.2974	49.0363
WT	10	IC	Proximal	4	52.68	98.52	133.92	90	35.34	92.66	92.17	94.91	44.01	95.59	102.75	39.443	18.1597	42.3974
WT	10	IC	Proximal	5	72.4	25.5	95.7	140.92	113.58	16.07	66.73	60.05	92.99	20.79	90.85	10.1598	45.443	44.3972
WT	10	IC	Distal	6	39.56	48	88.78	78.37	35.19	52.68	74.21	156.74	37.38	50.34	99.53	26.8838	19.9626	53.1535
WT	10	IC	Distal	7	61.6	82.07	149.85	82.24	53.04	74.81	93.17	114.08	57.32	78.44	109.84	31.9381	23.3388	44.7231
WT	10	IC	Distal	8	49.87	82.38	146.63	129.42	53.38	66.73	97.21	99.25	51.63	74.56	118.13	30.5174	21.1321	48.3505
WT	10	IC	Distal	9	79.67	25.61	76.48	83.74	107.65	27.98	80.69	160.56	93.66	26.8	100.37	12.136	42.4127	45.4513
WT	10	IC	Distal	10	60.2	12.15	70.64	40.6	44.05	10.12	36.88	25.17	52.13	11.14	43.32	10.4513	48.907	40.6417
WT	10	IC	Distal	11	36.01	6.99	50.64	58.34	57.56	15.03	69.05	42.43	46.79	11.01	55.12	9.75027	41.4364	48.8133
WT	13	OC	Proximal	1	67.13	13.67	37.83	36.45	50.44	14.74	41.22	53.25	58.79	14.21	42.19	12.3361	51.0374	36.6264
WT	13	OC	Proximal	2	47.71	24.62	41.25	14.67	38.03	32.31	54.99	70.42	42.87	28.47	45.33	24.4022	36.7447	38.8532
WT	13	OC	Proximal	3	27.53	2.69	13	14.41	50.43	3.7	40.42	27.73	38.98	3.2	23.89	4.84335	58.998	36.1586
WT	13	OC	Proximal	4	50.37	11.54	43.87	44.98	49.71	12.98	61.7	36.42	50.04	12.26	46.74	11.2436	45.8914	42.865
WT	13	OC	Proximal	5	39.17	22.18	103.93	106.12	61.39	15.55	61.83	109.24	50.28	18.87	95.28	11.476	30.5784	57.9456
WT	13	OC	Proximal	6	43.68	22.45	102.76	112.75	50.69	22.41	69.12	112.79	47.19	22.43	99.36	13.2738	27.9264	58.7999
WT	13	OC	Proximal	7	40.67	14.03	62.19	65.03	54.4	10.05	47.58	48.3	47.54	12.04	55.78	10.4369	41.2101	48.353
WT	13	OC	Proximal	8	46.5	16.72	50.98	41.49	98.64	15.24	46.21	57.64	72.57	15.98	49.08	11.6108	52.7283	35.6608
WT	13	OC	Proximal	9	81.79	11.04	93.59	95.51	58.19	16.42	63.73	96.82	69.99	13.73	87.41	8.02314	40.8987	51.0781
WT	13	OC	Proximal	10	64.96	12.71	83.54	94.84	65.43	19.94	78.68	72.91	65.2	16.33	82.49	9.9561	39.7512	50.2926
WT	13	OC	Distal	11	54.23	20.2	48.12	31.09	34.08	34.09	45.55	61.68	44.16	27.15	46.61	23.0241	37.4491	39.5268
WT	13	OC	Distal	12	107.77	19.27	75.84	38.55	67.78	17.78	51.47	125.65	87.78	18.53	72.88	10.341	48.9871	40.6719
WT	13	OC	Distal	13	71.38	36.81	120.57	119.3	61.11	48.07	103.12	70.34	66.25	42.44	103.33	20.017	31.2471	48.736
WT	13	OC	Distal	14	48.53	16.36	54.78	55.14	25.91	16.68	18.91	65.63	37.22	16.52	48.62	16.1391	36.3619	47.499
WT	13	OC	Distal	16	51.8	23.66	74.18	89.06	42.39	25.81	95.63	23.04	47.1	24.74	70.48	17.3834	33.0944	49.5222
WT	13	OC	Distal	17	81.07	22.55	66.87	133.79	98.47	11.09	97.31	46.3	89.77	16.82	86.07	8.73041	46.595	44.6746
WT	13	OC	Distal	18	51.36	9.45	35.46	51.37	45.45	17.36	65.4	90.26	48.41	13.41	60.62	10.9523	39.5377	49.51
WT	13	OC	Distal	19	56.1	19.88	50.88	80.36	47.45	21.82	43.63	83.77	51.78	20.85	64.66	15.1868	37.7158	47.0974
WT	13	IC	Proximal	1	49.03	12.96	74.48	57.7	48.88	11.78	22.92	93.48	48.96	12.37	62.15	10.0178	39.6501	50.332
WT	13	IC	Proximal	2	35.03	15.09	15.83	28.08	47.61	14.82	62	45.45	41.32	14.96	37.84	15.8946	43.9014	40.204
WT	13	IC	Proximal	3	76.24	25.11	45.98	26.46	61.59	24.66	24.98	59.18	68.92	24.89	39.15	18.7199	51.8351	29.4449
WT	13	IC	Proximal	4	41.4	12.92	83.85	76.61	28.7	18.35	59.94	46.85	35.05	15.64	66.81	13.3106	29.8298	56.8596
WT	13	IC	Proximal	5	15.95	12.64	51.08	55.27	27.05	6.96	32.75	40.51	21.5	9.8	44.9	12.8609	28.2152	58.9239
WT	13	IC	Proximal	6	13.46	19.84	48.54	36.9	14.23	17.44	41.32	31.2	13.85	18.64	39.49	25.8961	19.2415	54.8625
WT	13	IC	Proximal	7	68.91	29.12	69.46	143.49	81.91	28.09	65.25	90.17	75.41	28.61	92.09	14.5888	38.4529	46.9583
WT	13	IC	Proximal	8	32.09	41.65	110.26	89.58	31.24	55.88	115.56	101.13	31.67	48.77	104.13	26.4236	17.1588	56.4176
WT	13	IC	Distal	9	21.71	30.52	113.49	112.94	33.52	25.83	38.67	117.77	27.62	28.18	95.72	18.5982	18.2286	63.1732
WT	13	IC	Distal	10	37.7	27.98	63.07	43.76	24.34	24.41	56.39	51.72	31.02	26.2	53.74	23.6121	27.956	48.4319
WT	13	IC	Distal	11	22.12	5.78	23.42	23.78	25.2	8.01	33.9	50.13	23.66	6.9	32.81	10.8884	37.3363	51.7753
WT	13	IC	Distal	12	24.55	17.9	77.22	53.26	17.77	16.26	45.76	70.04	21.16	17.08	61.57	17.1125	21.2003	61.6872
WT	13	IC	Distal	13	37.97	27.97	70.6	110.43	46.23	32.6	57.89	76.39	42.1	30.29	78.83	20.0304	27.8402	52.1293
WT	13	IC	Distal	14	38.4	5.68	40	43.91	25.89	10.01	26.05	24.35	32.15	7.85	33.58	10.6687	43.6939	45.6374

## Sheet: SuppFig 6_LatB morphometrics
Table 1
treatment	sample	curvature	area	circularity
DMSO 24-48 hpf	1	OC	167.489	0.900332
DMSO 24-48 hpf	1	OC	139.519	0.679653
DMSO 24-48 hpf	1	OC	146.696	0.500817
DMSO 24-48 hpf	1	OC	153.512	0.596467
DMSO 24-48 hpf	1	OC	249.832	0.725113
DMSO 24-48 hpf	1	OC	179.703	0.699213
DMSO 24-48 hpf	1	OC	151.789	0.714177
DMSO 24-48 hpf	1	OC	232.026	0.509481
DMSO 24-48 hpf	1	OC	210.701	0.508773
DMSO 24-48 hpf	1	OC	130.373	0.426749
DMSO 24-48 hpf	1	OC	224.877	0.671325
DMSO 24-48 hpf	1	OC	205.454	0.85598
DMSO 24-48 hpf	2	OC	173.523	0.647755
DMSO 24-48 hpf	2	OC	149.178	0.781086
DMSO 24-48 hpf	2	OC	293.548	0.734454
DMSO 24-48 hpf	2	OC	98.4835	0.810334
DMSO 24-48 hpf	2	OC	197.393	0.74171
DMSO 24-48 hpf	2	OC	96.3345	0.755853
DMSO 24-48 hpf	2	OC	148.219	0.817238
DMSO 24-48 hpf	2	OC	91.2896	0.626536
DMSO 24-48 hpf	2	OC	64.3979	0.619933
DMSO 24-48 hpf	2	OC	117.559	0.539878
DMSO 24-48 hpf	2	OC	105.615	0.604669
DMSO 24-48 hpf	2	OC	68.0356	0.722065
DMSO 24-48 hpf	3	OC	182.239	0.890911
DMSO 24-48 hpf	3	OC	191.271	0.753742
DMSO 24-48 hpf	3	OC	164.123	0.774302
DMSO 24-48 hpf	3	OC	117.169	0.70101
DMSO 24-48 hpf	3	OC	252.58	0.805572
DMSO 24-48 hpf	3	OC	175.093	0.705649
DMSO 24-48 hpf	3	OC	106.48	0.594297
DMSO 24-48 hpf	3	OC	208.11	0.607707
DMSO 24-48 hpf	3	OC	285.887	0.507577
DMSO 24-48 hpf	3	OC	114.245	0.538153
DMSO 24-48 hpf	3	OC	164.588	0.470097
DMSO 24-48 hpf	3	OC	180.116	0.778793
DMSO 24-48 hpf	4	OC	137.627	0.872574
DMSO 24-48 hpf	4	OC	69.7063	0.861876
DMSO 24-48 hpf	4	OC	159.217	0.639602
DMSO 24-48 hpf	4	OC	184.591	0.686231
DMSO 24-48 hpf	4	OC	64.8507	0.754267
DMSO 24-48 hpf	4	OC	73.4962	0.816621
DMSO 24-48 hpf	4	OC	135.526	0.616485
DMSO 24-48 hpf	4	OC	131.097	0.817526
DMSO 24-48 hpf	4	OC	103.641	0.733417
DMSO 24-48 hpf	4	OC	68.0965	0.827889
DMSO 24-48 hpf	4	OC	137.239	0.665398
DMSO 24-48 hpf	4	OC	100.938	0.823774
DMSO 24-48 hpf	5	OC	154.536	0.629772
DMSO 24-48 hpf	5	OC	197.767	0.79361
DMSO 24-48 hpf	5	OC	179.181	0.869435
DMSO 24-48 hpf	5	OC	163.013	0.717563
DMSO 24-48 hpf	5	OC	176.524	0.752894
DMSO 24-48 hpf	5	OC	170.84	0.680198
DMSO 24-48 hpf	5	OC	156.992	0.769611
DMSO 24-48 hpf	5	OC	233.538	0.712029
DMSO 24-48 hpf	5	OC	92.8021	0.781885
DMSO 24-48 hpf	5	OC	159.082	0.714635
DMSO 24-48 hpf	5	OC	144.962	0.611054
DMSO 24-48 hpf	5	OC	109.518	0.673032
DMSO 24-48 hpf	6	OC	178.452	0.604243
DMSO 24-48 hpf	6	OC	122.413	0.824272
DMSO 24-48 hpf	6	OC	118.996	0.76889
DMSO 24-48 hpf	6	OC	193.947	0.752779
DMSO 24-48 hpf	6	OC	280.854	0.659211
DMSO 24-48 hpf	6	OC	153.858	0.68468
DMSO 24-48 hpf	6	OC	188.845	0.46342
DMSO 24-48 hpf	6	OC	188.869	0.501849
DMSO 24-48 hpf	6	OC	237.306	0.592063
DMSO 24-48 hpf	6	OC	264.017	0.784055
DMSO 24-48 hpf	6	OC	196.619	0.770445
DMSO 24-48 hpf	6	OC	147.819	0.578612
DMSO 24-48 hpf	7	OC	142.963	0.886384
DMSO 24-48 hpf	7	OC	190.009	0.599877
DMSO 24-48 hpf	7	OC	132.705	0.738802
DMSO 24-48 hpf	7	OC	212.661	0.662958
DMSO 24-48 hpf	7	OC	151.298	0.924457
DMSO 24-48 hpf	7	OC	29.9944	0.645203
DMSO 24-48 hpf	7	OC	124.717	0.711597
DMSO 24-48 hpf	7	OC	169.743	0.465672
DMSO 24-48 hpf	7	OC	185.006	0.602466
DMSO 24-48 hpf	7	OC	169.311	0.461755
DMSO 24-48 hpf	7	OC	302.54	0.593887
DMSO 24-48 hpf	7	OC	12.7162	0.841529
DMSO 24-48 hpf	8	OC	139.894	0.857801
DMSO 24-48 hpf	8	OC	162.433	0.807407
DMSO 24-48 hpf	8	OC	239.859	0.716492
DMSO 24-48 hpf	8	OC	244.416	0.754565
DMSO 24-48 hpf	8	OC	131.565	0.658153
DMSO 24-48 hpf	8	OC	150.486	0.746539
DMSO 24-48 hpf	8	OC	130.087	0.606421
DMSO 24-48 hpf	8	OC	152.127	0.698898
DMSO 24-48 hpf	8	OC	135.152	0.724708
DMSO 24-48 hpf	8	OC	114.984	0.610495
DMSO 24-48 hpf	8	OC	223.004	0.743093
DMSO 24-48 hpf	8	OC	177.239	0.686964
DMSO 24-48 hpf	9	OC	165.026	0.787081
DMSO 24-48 hpf	9	OC	213.314	0.63838
DMSO 24-48 hpf	9	OC	64.2295	0.73625
DMSO 24-48 hpf	9	OC	182.326	0.678277
DMSO 24-48 hpf	9	OC	132.178	0.823534
DMSO 24-48 hpf	9	OC	267.044	0.589486
DMSO 24-48 hpf	9	OC	238.572	0.524549
DMSO 24-48 hpf	9	OC	127.393	0.67195
DMSO 24-48 hpf	9	OC	90.9504	0.586344
DMSO 24-48 hpf	9	OC	161.686	0.772051
DMSO 24-48 hpf	9	OC	119.388	0.810642
DMSO 24-48 hpf	9	OC	77.9565	0.719464
DMSO 24-48 hpf	10	OC	155.786	0.480645
DMSO 24-48 hpf	10	OC	106.707	0.510922
DMSO 24-48 hpf	10	OC	126.581	0.641899
DMSO 24-48 hpf	10	OC	171.428	0.709301
DMSO 24-48 hpf	10	OC	115.773	0.729096
DMSO 24-48 hpf	10	OC	180.21	0.500283
DMSO 24-48 hpf	10	OC	162.289	0.768032
DMSO 24-48 hpf	10	OC	104.265	0.722665
DMSO 24-48 hpf	10	OC	110.767	0.738994
DMSO 24-48 hpf	10	OC	100.762	0.678171
DMSO 24-48 hpf	10	OC	87.1649	0.634467
DMSO 24-48 hpf	10	OC	85.8227	0.701126
Lat B 24-36 hpf	1	OC	77.7811	0.808024
Lat B 24-36 hpf	1	OC	121.591	0.655775
Lat B 24-36 hpf	1	OC	104.308	0.754884
Lat B 24-36 hpf	1	OC	180.957	0.829126
Lat B 24-36 hpf	1	OC	108.646	0.748802
Lat B 24-36 hpf	1	OC	112.347	0.709104
Lat B 24-36 hpf	1	OC	146.293	0.708458
Lat B 24-36 hpf	1	OC	163.125	0.577469
Lat B 24-36 hpf	1	OC	125.407	0.793315
Lat B 24-36 hpf	1	OC	136.3	0.844697
Lat B 24-36 hpf	1	OC	84.5518	0.802799
Lat B 24-36 hpf	1	OC	122.867	0.8703
Lat B 24-36 hpf	2	OC	133.118	0.70998
Lat B 24-36 hpf	2	OC	133.004	0.61859
Lat B 24-36 hpf	2	OC	156.548	0.56667
Lat B 24-36 hpf	2	OC	151.14	0.733085
Lat B 24-36 hpf	2	OC	162.314	0.8033
Lat B 24-36 hpf	2	OC	101.391	0.826203
Lat B 24-36 hpf	2	OC	150.457	0.849749
Lat B 24-36 hpf	2	OC	142.453	0.769884
Lat B 24-36 hpf	2	OC	192.461	0.698329
Lat B 24-36 hpf	2	OC	76.6998	0.729449
Lat B 24-36 hpf	2	OC	70.1775	0.919443
Lat B 24-36 hpf	2	OC	75.9478	0.663375
Lat B 24-36 hpf	3	OC	122.484	0.791431
Lat B 24-36 hpf	3	OC	218.043	0.656374
Lat B 24-36 hpf	3	OC	143.606	0.542039
Lat B 24-36 hpf	3	OC	117.993	0.754179
Lat B 24-36 hpf	3	OC	64.9577	0.687799
Lat B 24-36 hpf	3	OC	66.1606	0.732934
Lat B 24-36 hpf	3	OC	44.9646	0.778548
Lat B 24-36 hpf	3	OC	52.2511	0.739388
Lat B 24-36 hpf	3	OC	36.5645	0.697295
Lat B 24-36 hpf	3	OC	201.373	0.771266
Lat B 24-36 hpf	3	OC	263.87	0.845348
Lat B 36-48 hpf	1	OC	95.7321	0.874016
Lat B 36-48 hpf	1	OC	124.433	0.904435
Lat B 36-48 hpf	1	OC	105.132	0.851045
Lat B 36-48 hpf	1	OC	137.479	0.572569
Lat B 36-48 hpf	1	OC	152.048	0.750406
Lat B 36-48 hpf	1	OC	128.654	0.641798
Lat B 36-48 hpf	1	OC	82.4787	0.72004
Lat B 36-48 hpf	1	OC	76.3399	0.61082
Lat B 36-48 hpf	1	OC	99.5588	0.796199
Lat B 36-48 hpf	1	OC	159.243	0.64154
Lat B 36-48 hpf	1	OC	90.0581	0.600278
Lat B 36-48 hpf	1	OC	108.259	0.75602
Lat B 36-48 hpf	2	OC	163.784	0.795977
Lat B 36-48 hpf	2	OC	130.699	0.791596
Lat B 36-48 hpf	2	OC	149.239	0.839306
Lat B 36-48 hpf	2	OC	190.471	0.815079
Lat B 36-48 hpf	2	OC	185.857	0.641048
Lat B 36-48 hpf	2	OC	163.717	0.831225
Lat B 36-48 hpf	2	OC	227.996	0.529771
Lat B 36-48 hpf	2	OC	204.182	0.605059
Lat B 36-48 hpf	2	OC	157.255	0.731095
Lat B 36-48 hpf	2	OC	202.283	0.565756
Lat B 36-48 hpf	2	OC	156.136	0.547202
Lat B 36-48 hpf	2	OC	146.358	0.747588
Lat B 36-48 hpf	4	OC	227.152	0.548801
Lat B 36-48 hpf	4	OC	182.124	0.841525
Lat B 36-48 hpf	4	OC	184.172	0.784933
Lat B 36-48 hpf	4	OC	318.153	0.796913
Lat B 36-48 hpf	4	OC	120.59	0.755702
Lat B 36-48 hpf	4	OC	135.644	0.64418
Lat B 36-48 hpf	4	OC	86.7935	0.797559
Lat B 36-48 hpf	4	OC	82.4509	0.588764
Lat B 36-48 hpf	4	OC	169.135	0.657167
Lat B 36-48 hpf	4	OC	91.1417	0.474497
Lat B 36-48 hpf	4	OC	79.4521	0.694716
Lat B 36-48 hpf	4	OC	282.635	0.797138
Lat B 36-48 hpf	5	OC	78.6854	0.659527
Lat B 36-48 hpf	5	OC	81.4639	0.645613
Lat B 36-48 hpf	5	OC	158.765	0.689543
Lat B 36-48 hpf	5	OC	179.726	0.523386
Lat B 36-48 hpf	5	OC	167.939	0.484625
Lat B 36-48 hpf	5	OC	308.911	0.528175
Lat B 36-48 hpf	5	OC	88.4593	0.542415
Lat B 36-48 hpf	5	OC	240.541	0.417388
Lat B 36-48 hpf	5	OC	169.951	0.492668
Lat B 36-48 hpf	5	OC	181.302	0.558493
Lat B 36-48 hpf	5	OC	51.6224	0.663426
Lat B 36-48 hpf	5	OC	221.436	0.856463

## Sheet: SuppFig 6_Bleb morphometrics
Table 1
treatment	sample	curvature	area	circularity
DMSO 24-48 hpf	1	OC	98.809	0.820554
DMSO 24-48 hpf	1	OC	120.533	0.523299
DMSO 24-48 hpf	1	OC	88.4926	0.459395
DMSO 24-48 hpf	1	OC	80.6257	0.462585
DMSO 24-48 hpf	1	OC	96.2651	0.520696
DMSO 24-48 hpf	1	OC	138.776	0.511326
DMSO 24-48 hpf	1	OC	104.739	0.588296
DMSO 24-48 hpf	1	OC	103.39	0.541122
DMSO 24-48 hpf	1	OC	101.079	0.632872
DMSO 24-48 hpf	1	OC	83.2696	0.674068
DMSO 24-48 hpf	1	OC	100.689	0.720718
DMSO 24-48 hpf	1	OC	138.146	0.747231
DMSO 24-48 hpf	1	OC	80.4649	0.678643
DMSO 24-48 hpf	1	OC	124.256	0.436642
DMSO 24-48 hpf	1	OC	162.854	0.546394
DMSO 24-48 hpf	1	OC	72.6433	0.692774
DMSO 24-48 hpf	1	OC	145.818	0.469096
DMSO 24-48 hpf	1	OC	80.6998	0.694953
DMSO 24-48 hpf	1	OC	136.261	0.534499
DMSO 24-48 hpf	1	OC	76.0192	0.469656
DMSO 24-48 hpf	1	OC	96.6106	0.581302
DMSO 24-48 hpf	1	OC	39.9448	0.5768
DMSO 24-48 hpf	1	OC	111.749	0.777456
DMSO 24-48 hpf	1	OC	125.413	0.598851
DMSO 24-48 hpf	2	OC	123.015	0.620821
DMSO 24-48 hpf	2	OC	89.5107	0.599941
DMSO 24-48 hpf	2	OC	64.6527	0.603204
DMSO 24-48 hpf	2	OC	117.842	0.60193
DMSO 24-48 hpf	2	OC	90.9423	0.571953
DMSO 24-48 hpf	2	OC	85.6379	0.624855
DMSO 24-48 hpf	2	OC	119.644	0.457921
DMSO 24-48 hpf	2	OC	128.537	0.412183
DMSO 24-48 hpf	2	OC	104.5	0.47104
DMSO 24-48 hpf	2	OC	143.071	0.506137
DMSO 24-48 hpf	2	OC	121.37	0.651074
DMSO 24-48 hpf	2	OC	107.409	0.542062
DMSO 24-48 hpf	2	OC	122.605	0.65499
DMSO 24-48 hpf	2	OC	120.387	0.664891
DMSO 24-48 hpf	2	OC	171.332	0.622721
DMSO 24-48 hpf	2	OC	130.115	0.756192
DMSO 24-48 hpf	2	OC	107.91	0.509297
DMSO 24-48 hpf	2	OC	166.286	0.614793
DMSO 24-48 hpf	2	OC	137.759	0.706509
DMSO 24-48 hpf	2	OC	111.505	0.528309
DMSO 24-48 hpf	3	OC	133.607	0.800403
DMSO 24-48 hpf	3	OC	149.473	0.69465
DMSO 24-48 hpf	3	OC	107.131	0.766829
DMSO 24-48 hpf	3	OC	135.557	0.584175
DMSO 24-48 hpf	3	OC	195.71	0.455249
DMSO 24-48 hpf	3	OC	132.024	0.532836
DMSO 24-48 hpf	3	OC	99.9136	0.617279
DMSO 24-48 hpf	3	OC	112.885	0.756605
DMSO 24-48 hpf	3	OC	192.045	0.659328
DMSO 24-48 hpf	3	OC	104.302	0.677011
DMSO 24-48 hpf	3	OC	157.005	0.549881
DMSO 24-48 hpf	3	OC	124.991	0.552885
DMSO 24-48 hpf	3	OC	184.411	0.688874
DMSO 24-48 hpf	3	OC	120.289	0.632148
DMSO 24-48 hpf	3	OC	75.3444	0.755534
DMSO 24-48 hpf	3	OC	178.681	0.485589
DMSO 24-48 hpf	3	OC	153.211	0.618345
DMSO 24-48 hpf	3	OC	155.15	0.482
DMSO 24-48 hpf	3	OC	117.663	0.331357
DMSO 24-48 hpf	3	OC	86.6004	0.456972
DMSO 24-48 hpf	3	OC	124.139	0.568139
DMSO 24-48 hpf	3	OC	148.187	0.534952
DMSO 24-48 hpf	3	OC	146.058	0.503108
DMSO 24-48 hpf	3	OC	120.436	0.487815
DMSO 24-48 hpf	3	OC	155.412	0.620536
DMSO 24-48 hpf	3	OC	169.812	0.623542
DMSO 24-48 hpf	3	OC	127.346	0.706287
DMSO 24-48 hpf	3	OC	191.697	0.649516
DMSO 24-48 hpf	3	OC	120.572	0.657619
DMSO 24-48 hpf	3	OC	138.936	0.783682
DMSO 24-48 hpf	3	OC	155.641	0.534348
DMSO 24-48 hpf	3	OC	147.722	0.598336
DMSO 24-48 hpf	3	OC	140.151	0.643876
DMSO 24-48 hpf	3	OC	159.55	0.551406
DMSO 24-48 hpf	3	OC	114.516	0.800465
DMSO 24-48 hpf	3	OC	159.675	0.70366
DMSO 24-48 hpf	3	OC	102.333	0.582141
DMSO 24-48 hpf	3	OC	85.8875	0.709595
DMSO 24-48 hpf	5	OC	124.835	0.550126
DMSO 24-48 hpf	5	OC	98.585	0.705655
DMSO 24-48 hpf	5	OC	116.275	0.516264
DMSO 24-48 hpf	5	OC	113.218	0.612393
DMSO 24-48 hpf	5	OC	109.343	0.543081
DMSO 24-48 hpf	5	OC	75.8399	0.479113
DMSO 24-48 hpf	5	OC	87.4851	0.602959
DMSO 24-48 hpf	5	OC	91.152	0.47513
DMSO 24-48 hpf	5	OC	157.923	0.521298
DMSO 24-48 hpf	5	OC	118.623	0.589174
DMSO 24-48 hpf	5	OC	109.737	0.657404
DMSO 24-48 hpf	5	OC	124.149	0.561736
DMSO 24-48 hpf	5	OC	33.8642	0.506005
DMSO 24-48 hpf	5	OC	155.846	0.676612
DMSO 24-48 hpf	5	OC	111.221	0.510967
DMSO 24-48 hpf	5	OC	181.925	0.420889
DMSO 24-48 hpf	5	OC	170.786	0.610312
DMSO 24-48 hpf	5	OC	140.968	0.594217
DMSO 24-48 hpf	7	OC	96.3466	0.716741
DMSO 24-48 hpf	7	OC	149.785	0.638378
DMSO 24-48 hpf	7	OC	117.709	0.76752
DMSO 24-48 hpf	7	OC	108.328	0.771705
DMSO 24-48 hpf	7	OC	41.8329	0.661043
DMSO 24-48 hpf	7	OC	113.835	0.755974
DMSO 24-48 hpf	7	OC	138.096	0.613149
DMSO 24-48 hpf	7	OC	58.6848	0.530051
DMSO 24-48 hpf	7	OC	77.2224	0.571687
DMSO 24-48 hpf	7	OC	110.03	0.559769
DMSO 24-48 hpf	7	OC	93.7194	0.670828
DMSO 24-48 hpf	7	OC	55.8285	0.822811
DMSO 24-48 hpf	7	OC	180.962	0.803476
DMSO 24-48 hpf	7	OC	59.391	0.619828
DMSO 24-48 hpf	7	OC	128.022	0.805156
DMSO 24-48 hpf	7	OC	99.6466	0.640955
DMSO 24-48 hpf	7	OC	76.4438	0.705503
DMSO 24-48 hpf	7	OC	164.282	0.839145
DMSO 24-48 hpf	7	OC	247.192	0.671778
DMSO 24-48 hpf	7	OC	147.018	0.541696
DMSO 24-48 hpf	7	OC	130.04	0.792818
DMSO 24-48 hpf	7	OC	109.588	0.639644
DMSO 24-48 hpf	7	OC	72.8223	0.583557
DMSO 24-48 hpf	7	OC	138.664	0.617993
DMSO 24-48 hpf	7	OC	68.9566	0.699358
DMSO 24-48 hpf	7	OC	120.936	0.767443
DMSO 24-48 hpf	7	OC	190.702	0.646144
DMSO 24-48 hpf	7	OC	117.86	0.567199
DMSO 24-48 hpf	7	OC	78.4405	0.609955
DMSO 24-48 hpf	7	OC	68.74	0.859608
DMSO 24-48 hpf	7	OC	77.0677	0.523775
DMSO 24-48 hpf	7	OC	81.3665	0.844299
DMSO 24-48 hpf	7	OC	127.011	0.722526
DMSO 24-48 hpf	7	OC	86.4268	0.446852
DMSO 24-48 hpf	7	OC	133.184	0.455738
DMSO 24-48 hpf	7	OC	114.194	0.711803
DMSO 24-48 hpf	7	OC	79.2952	0.708588
DMSO 24-48 hpf	7	OC	111.181	0.572512
DMSO 24-48 hpf	7	OC	61.3287	0.506692
DMSO 24-48 hpf	7	OC	84.0838	0.492901
DMSO 24-48 hpf	7	OC	99.7562	0.541825
DMSO 24-48 hpf	7	OC	86.3586	0.592417
DMSO 24-48 hpf	7	OC	104.853	0.53993
DMSO 24-48 hpf	7	OC	84.3125	0.74545
DMSO 24-48 hpf	7	OC	78.4961	0.716655
DMSO 24-48 hpf	7	OC	218.222	0.441626
DMSO 24-48 hpf	7	OC	95.568	0.750589
DMSO 24-48 hpf	8	OC	122.958	0.665079
DMSO 24-48 hpf	8	OC	75.2016	0.668438
DMSO 24-48 hpf	8	OC	124.618	0.685384
DMSO 24-48 hpf	8	OC	198.401	0.595587
DMSO 24-48 hpf	8	OC	123.128	0.655079
DMSO 24-48 hpf	8	OC	123.54	0.875895
DMSO 24-48 hpf	8	OC	130.892	0.861312
DMSO 24-48 hpf	8	OC	95.7421	0.815924
DMSO 24-48 hpf	8	OC	138.454	0.491453
DMSO 24-48 hpf	8	OC	151.259	0.536904
DMSO 24-48 hpf	8	OC	158.69	0.743189
DMSO 24-48 hpf	8	OC	171.596	0.602996
DMSO 24-48 hpf	8	OC	97.8641	0.649912
DMSO 24-48 hpf	8	OC	177.666	0.558959
DMSO 24-48 hpf	8	OC	124.019	0.81236
DMSO 24-48 hpf	8	OC	167.651	0.701542
DMSO 24-48 hpf	8	OC	104.314	0.644464
DMSO 24-48 hpf	8	OC	86.702	0.766577
DMSO 24-48 hpf	8	OC	52.5483	0.657127
DMSO 24-48 hpf	8	OC	105.268	0.768083
DMSO 24-48 hpf	8	OC	151.399	0.798899
DMSO 24-48 hpf	8	OC	155.075	0.619193
DMSO 24-48 hpf	8	OC	178.856	0.66354
DMSO 24-48 hpf	8	OC	178.26	0.639176
DMSO 24-48 hpf	8	OC	113.778	0.583522
DMSO 24-48 hpf	8	OC	97.3816	0.626386
DMSO 24-48 hpf	8	OC	104.36	0.799524
DMSO 24-48 hpf	8	OC	99.9854	0.813506
DMSO 24-48 hpf	8	OC	129.802	0.757626
DMSO 24-48 hpf	8	OC	156.518	0.805971
DMSO 24-48 hpf	8	OC	139.319	0.465906
DMSO 24-48 hpf	8	OC	145.016	0.602419
DMSO 24-48 hpf	8	OC	150.945	0.42636
DMSO 24-48 hpf	8	OC	123.765	0.642504
DMSO 24-48 hpf	8	OC	101.085	0.641472
DMSO 24-48 hpf	8	OC	89.2746	0.86563
Bleb 24-36 hpf	1	OC	77.8822	0.703445
Bleb 24-36 hpf	1	OC	64.2994	0.690819
Bleb 24-36 hpf	1	OC	64.5925	0.633323
Bleb 24-36 hpf	1	OC	115.857	0.419663
Bleb 24-36 hpf	1	OC	93.7832	0.4531
Bleb 24-36 hpf	1	OC	71.0801	0.566731
Bleb 24-36 hpf	1	OC	91.6332	0.597494
Bleb 24-36 hpf	1	OC	69.5478	0.605237
Bleb 24-36 hpf	1	OC	73.5293	0.653573
Bleb 24-36 hpf	1	OC	65.7001	0.484034
Bleb 24-36 hpf	1	OC	84.0228	0.555436
Bleb 24-36 hpf	1	OC	36.227	0.658158
Bleb 24-36 hpf	1	OC	69.2441	0.527886
Bleb 24-36 hpf	1	OC	72.2136	0.688677
Bleb 24-36 hpf	1	OC	52.7742	0.570325
Bleb 24-36 hpf	1	OC	60.8891	0.742572
Bleb 24-36 hpf	1	OC	89.0054	0.29668
Bleb 24-36 hpf	1	OC	40.0465	0.4379
Bleb 24-36 hpf	1	OC	31.3457	0.630242
Bleb 24-36 hpf	1	OC	107.325	0.431605
Bleb 24-36 hpf	1	OC	62.8572	0.573875
Bleb 24-36 hpf	1	OC	152.262	0.406587
Bleb 24-36 hpf	2	OC	87.0425	0.92972
Bleb 24-36 hpf	2	OC	73.605	0.870326
Bleb 24-36 hpf	2	OC	73.2046	0.668344
Bleb 24-36 hpf	2	OC	120.208	0.499363
Bleb 24-36 hpf	2	OC	108.195	0.526854
Bleb 24-36 hpf	2	OC	66.2998	0.539432
Bleb 24-36 hpf	2	OC	97.5085	0.668905
Bleb 24-36 hpf	2	OC	125.783	0.700561
Bleb 24-36 hpf	2	OC	96.1809	0.681921
Bleb 24-36 hpf	2	OC	64.2463	0.633463
Bleb 24-36 hpf	2	OC	93.1646	0.518887
Bleb 24-36 hpf	2	OC	54.3342	0.615736
Bleb 24-36 hpf	2	OC	110.666	0.482253
Bleb 24-36 hpf	2	OC	64.3582	0.437398
Bleb 24-36 hpf	2	OC	156.339	0.482652
Bleb 24-36 hpf	2	OC	76.6711	0.299692
Bleb 24-36 hpf	2	OC	67.5295	0.538421
Bleb 24-36 hpf	2	OC	116.087	0.81529
Bleb 24-36 hpf	2	OC	43.2992	0.612713
Bleb 24-36 hpf	2	OC	78.2195	0.407719
Bleb 24-36 hpf	2	OC	64.3961	0.572392
Bleb 24-36 hpf	2	OC	41.1829	0.384233
Bleb 24-36 hpf	2	OC	55.2664	0.855029
Bleb 24-36 hpf	2	OC	70.4338	0.718416
Bleb 24-36 hpf	2	OC	135.851	0.666762
Bleb 24-36 hpf	2	OC	72.4906	0.676331
Bleb 24-36 hpf	2	OC	91.7957	0.689581
Bleb 24-36 hpf	2	OC	68.9726	0.35806
Bleb 24-36 hpf	2	OC	37.7892	0.415666
Bleb 24-36 hpf	2	OC	81.0117	0.438191
Bleb 24-36 hpf	2	OC	130.85	0.422292
Bleb 24-36 hpf	3	OC	86.6785	0.570371
Bleb 24-36 hpf	3	OC	179.311	0.625914
Bleb 24-36 hpf	3	OC	141.92	0.685668
Bleb 24-36 hpf	3	OC	65.8736	0.533247
Bleb 24-36 hpf	3	OC	83.8623	0.413232
Bleb 24-36 hpf	3	OC	66.6973	0.589706
Bleb 24-36 hpf	3	OC	104.222	0.60832
Bleb 24-36 hpf	3	OC	114.888	0.337542
Bleb 24-36 hpf	3	OC	80.6274	0.781785
Bleb 24-36 hpf	3	OC	100.027	0.418566
Bleb 24-36 hpf	3	OC	118.828	0.385966
Bleb 24-36 hpf	3	OC	92.7836	0.385439
Bleb 24-36 hpf	3	OC	103.597	0.562687
Bleb 24-36 hpf	3	OC	72.1383	0.398418
Bleb 24-36 hpf	3	OC	78.2758	0.416451
Bleb 24-36 hpf	3	OC	75.4467	0.462012
Bleb 24-36 hpf	3	OC	73.451	0.775478
Bleb 24-36 hpf	3	OC	73.2897	0.760491
Bleb 24-36 hpf	3	OC	50.0921	0.659268
Bleb 24-36 hpf	3	OC	68.8617	0.425436
Bleb 24-36 hpf	3	OC	94.2233	0.529231
Bleb 24-36 hpf	3	OC	33.644	0.850174
Bleb 24-36 hpf	3	OC	65.7673	0.372544
Bleb 24-36 hpf	3	OC	48.0276	0.666143
Bleb 24-36 hpf	3	OC	70.3342	0.54692
Bleb 24-36 hpf	3	OC	51.7988	0.728092
Bleb 24-36 hpf	4	OC	86.7098	0.508295
Bleb 24-36 hpf	4	OC	77.4739	0.667173
Bleb 24-36 hpf	4	OC	84.6437	0.513785
Bleb 24-36 hpf	4	OC	88.9141	0.366692
Bleb 24-36 hpf	4	OC	68.8966	0.41274
Bleb 24-36 hpf	4	OC	102.656	0.607006
Bleb 24-36 hpf	4	OC	119.406	0.635278
Bleb 24-36 hpf	4	OC	70.3644	0.450563
Bleb 24-36 hpf	4	OC	78.3716	0.418683
Bleb 24-36 hpf	4	OC	39.2803	0.356696
Bleb 24-36 hpf	4	OC	58.2689	0.27289
Bleb 24-36 hpf	4	OC	111.06	0.361896
Bleb 24-36 hpf	4	OC	129.985	0.415498
Bleb 24-36 hpf	4	OC	130.559	0.491089
Bleb 24-36 hpf	4	OC	126.255	0.584497
Bleb 24-36 hpf	4	OC	88.99	0.665247
Bleb 24-36 hpf	4	OC	64.266	0.494798
Bleb 24-36 hpf	4	OC	94.1541	0.528842
Bleb 24-36 hpf	4	OC	100.473	0.583922
Bleb 24-36 hpf	4	OC	52.1904	0.535382
Bleb 24-36 hpf	4	OC	38.1908	0.489868
Bleb 24-36 hpf	4	OC	67.923	0.747124
Bleb 24-36 hpf	4	OC	34.7642	0.646242
Bleb 24-36 hpf	4	OC	48.9658	0.392384
Bleb 24-36 hpf	4	OC	30.3048	0.550566
Bleb 24-36 hpf	4	OC	20.3504	0.533204
Bleb 24-36 hpf	5	OC	97.3442	0.652445
Bleb 24-36 hpf	5	OC	75.0382	0.547514
Bleb 24-36 hpf	5	OC	80.8557	0.746221
Bleb 24-36 hpf	5	OC	93.053	0.56732
Bleb 24-36 hpf	5	OC	88.0372	0.428695
Bleb 24-36 hpf	5	OC	47.0661	0.765293
Bleb 24-36 hpf	5	OC	57.782	0.770416
Bleb 24-36 hpf	5	OC	118.102	0.584259
Bleb 24-36 hpf	5	OC	115.364	0.577567
Bleb 24-36 hpf	5	OC	40.3526	0.449161
Bleb 24-36 hpf	5	OC	118.908	0.612301
Bleb 24-36 hpf	5	OC	149.271	0.477143
Bleb 24-36 hpf	5	OC	110.294	0.310605
Bleb 24-36 hpf	5	OC	59.9783	0.754795
Bleb 24-36 hpf	5	OC	96.7909	0.787515
Bleb 24-36 hpf	5	OC	78.544	0.607732
Bleb 24-36 hpf	5	OC	98.5302	0.587697
Bleb 24-36 hpf	5	OC	94.4044	0.599076
Bleb 24-36 hpf	5	OC	96.0013	0.508661
Bleb 24-36 hpf	5	OC	61.8206	0.641482
Bleb 24-36 hpf	5	OC	60.1467	0.507278
Bleb 24-36 hpf	5	OC	115.562	0.415766
Bleb 24-36 hpf	5	OC	117.604	0.488546
Bleb 24-36 hpf	6	OC	134.342	0.656757
Bleb 24-36 hpf	6	OC	82.652	0.495145
Bleb 24-36 hpf	6	OC	104.097	0.789696
Bleb 24-36 hpf	6	OC	123.174	0.536758
Bleb 24-36 hpf	6	OC	113.733	0.534705
Bleb 24-36 hpf	6	OC	27.6197	0.445882
Bleb 24-36 hpf	6	OC	89.0204	0.552426
Bleb 24-36 hpf	6	OC	50.5975	0.665919
Bleb 24-36 hpf	6	OC	65.0934	0.548999
Bleb 24-36 hpf	6	OC	114.42	0.439461
Bleb 24-36 hpf	6	OC	73.9289	0.657125
Bleb 24-36 hpf	6	OC	106.16	0.664685
Bleb 24-36 hpf	6	OC	72.5461	0.624736
Bleb 24-36 hpf	6	OC	96.7709	0.536711
Bleb 24-36 hpf	6	OC	97.5604	0.579385
Bleb 24-36 hpf	6	OC	152.401	0.477959
Bleb 24-36 hpf	6	OC	102.856	0.849783
Bleb 24-36 hpf	6	OC	121.258	0.637239
Bleb 24-36 hpf	7	OC	135.818	0.486995
Bleb 24-36 hpf	7	OC	170.164	0.513994
Bleb 24-36 hpf	7	OC	146.984	0.732946
Bleb 24-36 hpf	7	OC	92.5743	0.478637
Bleb 24-36 hpf	7	OC	111.172	0.632424
Bleb 24-36 hpf	7	OC	135.551	0.606403
Bleb 24-36 hpf	7	OC	105.285	0.617182
Bleb 24-36 hpf	7	OC	71.9925	0.619969
Bleb 24-36 hpf	7	OC	113.294	0.60775
Bleb 24-36 hpf	7	OC	73.2312	0.598871
Bleb 24-36 hpf	7	OC	84.3309	0.836173
Bleb 24-36 hpf	7	OC	125.744	0.750018
Bleb 24-36 hpf	7	OC	96.0481	0.480864
Bleb 24-36 hpf	7	OC	99.3388	0.41267
Bleb 24-36 hpf	7	OC	97.6209	0.669676
Bleb 24-36 hpf	7	OC	53.5288	0.555441
Bleb 24-36 hpf	7	OC	142.948	0.479606
Bleb 24-36 hpf	7	OC	93.3472	0.655586
Bleb 24-36 hpf	7	OC	110.552	0.562423
Bleb 24-36 hpf	7	OC	125.461	0.732287
Bleb 24-36 hpf	7	OC	101.941	0.699314
Bleb 24-36 hpf	7	OC	109.306	0.474556
Bleb 24-36 hpf	7	OC	98.0709	0.502967
Bleb 36-48 hpf	1	OC	170.011	0.897113
Bleb 36-48 hpf	1	OC	188.433	0.50612
Bleb 36-48 hpf	1	OC	304.946	0.433687
Bleb 36-48 hpf	1	OC	37.7258	0.544759
Bleb 36-48 hpf	1	OC	135.552	0.692394
Bleb 36-48 hpf	1	OC	158.704	0.694174
Bleb 36-48 hpf	1	OC	270.544	0.491134
Bleb 36-48 hpf	1	OC	197.317	0.334479
Bleb 36-48 hpf	1	OC	272.767	0.382209
Bleb 36-48 hpf	1	OC	46.796	0.56018
Bleb 36-48 hpf	1	OC	219.569	0.406374
Bleb 36-48 hpf	1	OC	314.848	0.523926
Bleb 36-48 hpf	1	OC	80.5786	0.35643
Bleb 36-48 hpf	1	OC	208.12	0.40059
Bleb 36-48 hpf	1	OC	186.537	0.441082
Bleb 36-48 hpf	1	OC	97.7066	0.491127
Bleb 36-48 hpf	1	OC	91.5178	0.454547
Bleb 36-48 hpf	1	OC	298.06	0.346962
Bleb 36-48 hpf	1	OC	231.414	0.304033
Bleb 36-48 hpf	2	OC	237.768	0.482406
Bleb 36-48 hpf	2	OC	156.493	0.756072
Bleb 36-48 hpf	2	OC	169.778	0.779987
Bleb 36-48 hpf	2	OC	122.336	0.478187
Bleb 36-48 hpf	2	OC	175.701	0.599248
Bleb 36-48 hpf	2	OC	197.012	0.46971
Bleb 36-48 hpf	2	OC	150.254	0.497594
Bleb 36-48 hpf	2	OC	126.168	0.316295
Bleb 36-48 hpf	2	OC	172.522	0.560367
Bleb 36-48 hpf	2	OC	187.895	0.569316
Bleb 36-48 hpf	2	OC	119.126	0.671942
Bleb 36-48 hpf	2	OC	151.289	0.492985
Bleb 36-48 hpf	2	OC	162.274	0.485633
Bleb 36-48 hpf	2	OC	150.063	0.47663
Bleb 36-48 hpf	2	OC	132.151	0.406704
Bleb 36-48 hpf	2	OC	130.072	0.280765
Bleb 36-48 hpf	2	OC	141.574	0.415946
Bleb 36-48 hpf	2	OC	248.297	0.508929
Bleb 36-48 hpf	2	OC	134.326	0.491559
Bleb 36-48 hpf	2	OC	191.826	0.504849
Bleb 36-48 hpf	2	OC	149.663	0.728782
Bleb 36-48 hpf	2	OC	134.377	0.726841
Bleb 36-48 hpf	2	OC	107.168	0.403107
Bleb 36-48 hpf	2	OC	96.1322	0.573394
Bleb 36-48 hpf	2	OC	98.5233	0.442422
Bleb 36-48 hpf	3	OC	129.893	0.431564
Bleb 36-48 hpf	3	OC	130.452	0.661
Bleb 36-48 hpf	3	OC	131.227	0.639005
Bleb 36-48 hpf	3	OC	207.726	0.610301
Bleb 36-48 hpf	3	OC	134.284	0.720349
Bleb 36-48 hpf	3	OC	146.032	0.426431
Bleb 36-48 hpf	3	OC	133.662	0.609394
Bleb 36-48 hpf	3	OC	227.489	0.517835
Bleb 36-48 hpf	3	OC	176.534	0.432724
Bleb 36-48 hpf	3	OC	86.4708	0.563833
Bleb 36-48 hpf	3	OC	235.101	0.376355
Bleb 36-48 hpf	3	OC	161.795	0.740476
Bleb 36-48 hpf	3	OC	95.5475	0.534407
Bleb 36-48 hpf	3	OC	169.807	0.6454
Bleb 36-48 hpf	3	OC	113.626	0.717823
Bleb 36-48 hpf	3	OC	131.887	0.681897
Bleb 36-48 hpf	3	OC	135.87	0.54836
Bleb 36-48 hpf	3	OC	100.496	0.643505
Bleb 36-48 hpf	3	OC	166.351	0.391201
Bleb 36-48 hpf	3	OC	166.172	0.455608
Bleb 36-48 hpf	3	OC	150.585	0.742008
Bleb 36-48 hpf	3	OC	39.608	0.564261
Bleb 36-48 hpf	3	OC	159.122	0.492788
Bleb 36-48 hpf	3	OC	110.115	0.544746
Bleb 36-48 hpf	3	OC	170.134	0.34783
Bleb 36-48 hpf	3	OC	139.012	0.469464
Bleb 36-48 hpf	3	OC	215.016	0.395066
Bleb 36-48 hpf	3	OC	129.882	0.589913
Bleb 36-48 hpf	3	OC	175.237	0.344077
Bleb 36-48 hpf	3	OC	118.84	0.525674
Bleb 36-48 hpf	3	OC	160.216	0.544638
Bleb 36-48 hpf	3	OC	167.059	0.509341
Bleb 36-48 hpf	3	OC	221.694	0.282531
Bleb 36-48 hpf	3	OC	170.323	0.482541
Bleb 36-48 hpf	3	OC	131.579	0.635705
Bleb 36-48 hpf	3	OC	407.249	0.388994
Bleb 36-48 hpf	3	OC	99.6906	0.532575
Bleb 36-48 hpf	3	OC	112.589	0.683414
Bleb 36-48 hpf	3	OC	121.388	0.532939
Bleb 36-48 hpf	3	OC	113.466	0.704127
Bleb 36-48 hpf	3	OC	93.2731	0.367171
Bleb 36-48 hpf	3	OC	30.8754	0.532224
Bleb 36-48 hpf	3	OC	82.1693	0.503179
Bleb 36-48 hpf	5	OC	203.313	0.435429
Bleb 36-48 hpf	5	OC	217.306	0.328315
Bleb 36-48 hpf	5	OC	161.503	0.278276
Bleb 36-48 hpf	5	OC	293.399	0.332515
Bleb 36-48 hpf	5	OC	193.307	0.37579
Bleb 36-48 hpf	5	OC	205.78	0.428322
Bleb 36-48 hpf	5	OC	184.123	0.474905
Bleb 36-48 hpf	5	OC	143.358	0.387314
Bleb 36-48 hpf	5	OC	148.44	0.552597
Bleb 36-48 hpf	5	OC	124.261	0.296259
Bleb 36-48 hpf	5	OC	160.812	0.58053
Bleb 36-48 hpf	5	OC	225.668	0.411645
Bleb 36-48 hpf	5	OC	122.71	0.495245
Bleb 36-48 hpf	5	OC	85.654	0.737616
Bleb 36-48 hpf	5	OC	99.5549	0.826747
Bleb 36-48 hpf	5	OC	85.9236	0.48058
Bleb 36-48 hpf	5	OC	164.714	0.736866
Bleb 36-48 hpf	5	OC	116.43	0.421739
Bleb 36-48 hpf	5	OC	147.152	0.372046
Bleb 36-48 hpf	5	OC	115.928	0.582718
Bleb 36-48 hpf	5	OC	145.579	0.555243
Bleb 36-48 hpf	5	OC	142.587	0.492784
Bleb 36-48 hpf	5	OC	71.2563	0.630014
Bleb 36-48 hpf	5	OC	183.048	0.401405
Bleb 36-48 hpf	5	OC	219.282	0.418957
Bleb 36-48 hpf	5	OC	165.813	0.72527
Bleb 36-48 hpf	6	OC	161.166	0.389593
Bleb 36-48 hpf	6	OC	149.933	0.629697
Bleb 36-48 hpf	6	OC	119.554	0.688872
Bleb 36-48 hpf	6	OC	141.54	0.642859
Bleb 36-48 hpf	6	OC	162.366	0.778334
Bleb 36-48 hpf	6	OC	201.256	0.487858
Bleb 36-48 hpf	6	OC	211.055	0.5821
Bleb 36-48 hpf	6	OC	143.454	0.418904
Bleb 36-48 hpf	6	OC	181.96	0.386663
Bleb 36-48 hpf	6	OC	28.2512	0.301758
Bleb 36-48 hpf	6	OC	221.494	0.397302
Bleb 36-48 hpf	6	OC	189.293	0.437935
Bleb 36-48 hpf	6	OC	256.952	0.407645
Bleb 36-48 hpf	6	OC	228.088	0.589993
Bleb 36-48 hpf	6	OC	192.346	0.515123
Bleb 36-48 hpf	6	OC	179.044	0.348062
Bleb 36-48 hpf	6	OC	175.751	0.530871
Bleb 36-48 hpf	6	OC	248.156	0.596566
Bleb 36-48 hpf	6	OC	220.031	0.463937
Bleb 36-48 hpf	6	OC	200.764	0.477337
Bleb 36-48 hpf	6	OC	67.7916	0.313841
Bleb 36-48 hpf	7	OC	156.416	0.770738
Bleb 36-48 hpf	7	OC	184.721	0.598068
Bleb 36-48 hpf	7	OC	221.57	0.454148
Bleb 36-48 hpf	7	OC	131.333	0.698733
Bleb 36-48 hpf	7	OC	57.046	0.731722
Bleb 36-48 hpf	7	OC	65.4495	0.498957
Bleb 36-48 hpf	7	OC	181.89	0.372815
Bleb 36-48 hpf	7	OC	227.691	0.566
Bleb 36-48 hpf	7	OC	178.883	0.440943
Bleb 36-48 hpf	7	OC	32.2601	0.430128
Bleb 36-48 hpf	7	OC	90.6774	0.365965
Bleb 36-48 hpf	7	OC	41.5543	0.695543
Bleb 36-48 hpf	7	OC	94.9981	0.538124
Bleb 36-48 hpf	7	OC	124.765	0.371085
Bleb 36-48 hpf	7	OC	16.4422	0.548992
Bleb 36-48 hpf	7	OC	145.16	0.387621
Bleb 36-48 hpf	7	OC	157.106	0.310803
Bleb 36-48 hpf	7	OC	86.8276	0.856112
Bleb 36-48 hpf	7	OC	99.8943	0.325512
Bleb 36-48 hpf	7	OC	253.557	0.564945
Bleb 36-48 hpf	7	OC	145.671	0.377889
Bleb 36-48 hpf	7	OC	132.24	0.712326
Bleb 36-48 hpf	7	OC	159.393	0.560113
Bleb 36-48 hpf	7	OC	148.729	0.470896
Bleb 36-48 hpf	7	OC	206.936	0.575846
Bleb 36-48 hpf	7	OC	156.811	0.295217
Bleb 36-48 hpf	7	OC	177.636	0.451678
Bleb 36-48 hpf	7	OC	257.199	0.255372
Bleb 36-48 hpf	7	OC	21.7975	0.671294
Bleb 36-48 hpf	7	OC	247.164	0.341987
Bleb 36-48 hpf	7	OC	210.177	0.470795
Bleb 36-48 hpf	7	OC	131.25	0.419539
Bleb 36-48 hpf	7	OC	226.202	0.408672
Bleb 36-48 hpf	7	OC	178.065	0.448931
Bleb 36-48 hpf	7	OC	185.51	0.591095
Bleb 36-48 hpf	7	OC	172.386	0.759677

## Sheet: SuppFig 7_myl9 TG morphometrics
Table 1
genotype	sample	curvature	cell	apical.area	apical.circ	basal.width.a	ab.length.2.a	apical.width.a	ab.length.1.a	basal.width.b	ab.length.2.b	apical.width.b	ab.length.1.b	average.ab.length	volume
WT-myl9	2	OC	1	86.78	0.73	15.32	4.94	13.22	4.04	7.93	5.01	7.06	5.03	4.76	508.56
WT-myl9	2	OC	2	117.43	0.64	14.29	4.05	14.27	3.87	7.27	5.9	7.71	5.81	4.91	524.89
WT-myl9	2	OC	3	95.87	0.75	9.63	4.2	15.1	4.58	4.99	7.55	8.61	6.08	5.6	471.07
WT-myl9	2	OC	4	118.61	0.59	15.86	4.84	17.69	5.14	5.93	5.09	5.92	5.1	5.04	501.18
WT-myl9	2	OC	5	159.06	0.5	17.81	4.1	20.77	5	7.83	3.82	8.7	3.91	4.21	670.81
WT-myl9	2	OC	6	99.34	0.42	5.83	5.12	6.45	5.28	5.97	7.76	9.16	6.95	6.28	291.58
WT-myl9	2	OC	7	102.45	0.58	15.72	6.22	18.16	6.83	6.17	5.75	6.96	5.03	5.96	662.54
WT-myl9	2	OC	8	113.36	0.52	18.37	5.41	24.16	8.08	5.25	6.48	4.49	5.04	6.25	647.51
WT-myl9	2	OC	9	85.58	0.61	15.57	8.02	22.82	8.62	4.94	4.37	8.42	5.15	6.54	838.58
WT-myl9	2	OC	10	149.8	0.81	15.23	6.24	16.28	7.31	8.66	4.62	9.17	5.18	5.84	819.91
WT-myl9	2	OC	11	109.24	0.46	15.97	6.49	18.05	4.46	4.16	6.01	6.84	6.65	5.9	552.21
WT-myl9	2	OC	12	116.96	0.66	15.41	5.55	19.39	5.32	5.34	4.42	6.81	5.34	5.16	545.17
WT-myl9	2	OC	13	106.89	0.82	10.15	4.13	10.99	4.43	9.08	6.05	10.26	4.72	4.83	493.94
WT-myl9	2	OC	14	109.71	0.85	11.67	3.51	13.24	4.04	7.05	4.14	10.84	4.17	3.97	441.74
WT-myl9	2	OC	15	62.71	0.82	6.72	4.05	7.09	3.86	8.35	3.8	10.63	4.37	4.02	263.42
WT-myl9	2	OC	16	69.1	0.86	4.69	4.81	7.54	5.02	11.57	7.17	12.29	5.52	5.63	410.72
WT-myl9	2	OC	17	70.12	0.9	7.57	3.1	9.55	3.66	6.54	5.63	5.99	5.14	4.38	235.03
WT-myl9	2	OC	18	159.77	0.68	17.03	4.02	21.49	4.19	6.43	4.24	8.96	4.7	4.29	635.43
WT-myl9	2	OC	19	147	0.79	16.3	5.14	15.28	5.35	8.72	4.72	11.56	4.43	4.91	786.14
WT-myl9	2	OC	20	147.08	0.78	16.14	3.98	18.83	4.55	8.61	5.63	9.76	5.09	4.81	772.89
WT-myl9	2	OC	21	156.06	0.44	24.07	5.05	28.97	5.78	6.58	4.63	7.17	5.17	5.16	940.34
WT-myl9	2	OC	22	109.12	0.73	12.92	5.3	15.98	6.57	7.29	4.92	10.62	4.98	5.44	704.26
WT-myl9	2	OC	23	139.06	0.69	13.86	5.13	20.92	4.9	8.77	4.73	8.78	4.46	4.81	733.23
WT-myl9	2	OC	24	105.18	0.67	15.47	5.91	17.97	6.33	8.83	6.03	6.38	5.97	6.06	770.56
WT-myl9	2	OC	25	136.63	0.77	14.65	6.29	19.61	4.33	5.98	6.51	8.55	6.23	5.84	726.78
WT-myl9	2	OC	26	119.35	0.73	5.98	5.48	7.19	5.51	6.89	5.16	7.14	5.07	5.31	245.06
WT-myl9	2	OC	27	165.84	0.83	11.55	5.1	13.21	6.31	11.6	5.09	11.24	4.57	5.27	744.72
WT-myl9	2	OC	28	131.61	0.67	11.07	4.79	13.58	5.89	7.15	5.34	10.68	5.4	5.36	588.39
WT-myl9	2	OC	29	117.74	0.73	15.23	6.1	19.1	5.67	8.97	5.07	8.9	4.43	5.32	815.54
WT-myl9	2	OC	30	120.79	0.83	12.05	5.03	16.74	3.87	8.31	4.69	6.95	4.8	4.6	504.96
WT-myl9	2	OC	31	145.99	0.77	12.62	6.37	13.32	5.57	10.67	4.97	12.12	3.78	5.17	764.46
WT-myl9	2	OC	32	78.5	0.68	10.11	8.38	9.45	8.86	6.79	5.8	6.57	6.31	7.34	479.36
WT-myl9	2	OC	33	169.2	0.75	12.76	7.22	15.31	6.26	13.12	6.85	14.71	5.66	6.5	1268.94
WT-myl9	2	IC	1	60.72	NA	7.81	12.44	14.65	11.91	5.35	6.45	7.2	6.42	9.31	655.71
WT-myl9	2	IC	2	81.27	NA	16.92	10.8	20	8.97	8.12	5.99	4.7	5.04	7.7	911.13
WT-myl9	2	IC	3	131.46	0.73	12.06	10.09	8.53	9.84	9.58	9	13.9	6.73	8.92	1077.5
WT-myl9	2	IC	4	113.28	0.75	10.02	4.06	11.11	4.24	9.58	5.33	10.9	5.29	4.73	511.72
WT-myl9	2	IC	5	77.33	0.82	13.88	6.98	14.79	7.08	6.15	6.49	6.53	6.26	6.7	609.15
WT-myl9	2	IC	6	55.61	0.82	10.26	6.26	11.31	8.28	5.38	8.33	3.39	6.68	7.39	349.37
WT-myl9	2	IC	7	106.54	0.73	11.73	4.86	13.48	4	5.54	6.86	9.36	6.19	5.48	514.38
WT-myl9	2	IC	8	105.89	0.83	11.81	4.61	10.73	4.46	10.06	5.14	10.53	5.63	4.96	575.48
WT-myl9	2	IC	9	111.22	0.77	19	5.05	14.96	6.19	7.67	4.06	6.29	4.18	4.87	577.19
WT-myl9	2	IC	10	126.94	0.71	17.98	5.31	19.16	5.79	6.45	5.46	8.94	5.15	5.43	775.57
WT-myl9	2	IC	11	107	0.85	9.94	4.2	9.43	4.84	9.9	4.2	13.24	4.63	4.47	500.61
WT-myl9	2	IC	12	96.17	0.68	18.42	6.72	19.84	5.78	6.09	4.7	4.09	4.5	5.43	528.24
WT-myl9	2	IC	13	26.95	0.89	7.67	5.13	11.69	5.77	9.22	6	10.81	5.29	5.55	537.8
WT-myl9	2	IC	14	102.83	0.8	8.7	4.97	13.25	5.21	15.99	7.32	12.04	6.24	5.94	912.89
WT-myl9	2	IC	15	57.39	0.9	6.47	5.26	8.15	4.97	12.98	8.24	8.58	13.05	7.88	620.96
WT-myl9	2	IC	16	71.2	0.7	11.85	7.44	13.08	7.11	6.59	10.03	6.12	8.55	8.28	656.1
WT-myl9	2	IC	17	126.31	0.82	11.55	5.68	9.88	6.19	15.47	5.89	14.52	5.72	5.87	943.14
WT-myl9	2	IC	18	119.52	0.73	10.38	7.43	13.68	7.25	6.92	8.4	8.51	8.84	7.98	740.64
WT-myl9	2	IC	19	176.09	0.83	12.79	6.64	11.38	5.33	11.23	9.45	14	9.88	7.83	1192.94
WT-myl9	2	IC	20	92.14	0.68	6.25	5.3	7.5	6.38	12.84	7.9	13.7	6.78	6.59	601.21
WT-myl9	2	IC	21	125.73	0.7	15.71	5.27	16.52	6.33	5.56	6.12	6.24	6.22	5.99	569.04
WT-myl9	2	IC	22	83.02	0.85	11.3	5.52	11.91	5.17	8.07	4.7	9.55	4.09	4.87	497.91
WT-myl9	2	IC	23	93.29	0.87	10.28	5.6	9.38	6.64	14.27	9.22	9.9	8.77	7.56	897.8
DN-myl9	1	OC	1	63.15	0.68	12.02	8.32	17.08	8.05	6.05	7.49	7.4	7.62	7.87	770.07
DN-myl9	1	OC	2	51.36	0.77	9.72	5.52	10.89	5.54	4.35	4.87	4.75	5.48	5.35	250.97
DN-myl9	1	OC	3	112.31	0.82	14.58	4.61	14.08	4.75	8.46	6.21	10.86	5.84	5.35	740.93
DN-myl9	1	OC	4	131.74	0.67	12.71	5.21	15.33	5.59	10.28	5.8	9.38	5.82	5.61	772.46
DN-myl9	1	OC	5	115.58	0.84	9.75	6.45	9.72	5.53	9.72	6.34	13.48	6.84	6.29	710.3
DN-myl9	1	OC	6	50.38	0.82	11.61	7.59	8.82	7.77	5.97	7.49	6.72	7.21	7.52	487.08
DN-myl9	1	OC	7	103.73	0.57	19.91	4.75	19.58	5.4	7.22	6.53	7.86	6.02	5.68	844.88
DN-myl9	1	OC	8	112.58	0.66	13.05	4.78	13.98	4.6	7.15	7.23	8.92	7.02	5.91	641.51
DN-myl9	1	OC	9	161.36	0.42	32.24	4.83	33.08	5.06	6.21	6.03	7.28	6.26	5.55	1221.52
DN-myl9	1	OC	10	118.19	0.88	12.05	5.47	14.06	4.5	9.68	4.12	9.49	4.47	4.64	580.61
DN-myl9	1	OC	11	122.52	0.39	26.88	5.48	25.88	5.92	3.86	5.18	6.32	5.73	5.58	748.91
DN-myl9	1	OC	12	123.5	0.38	25.53	3.87	25.09	4.1	7.94	7.16	3.58	7.86	5.75	837.9
DN-myl9	1	OC	13	115.93	0.66	14.03	5.15	13.55	5.89	8.6	7.1	8.72	5.17	5.83	695.93
DN-myl9	1	OC	14	108.96	0.79	11.18	5.01	12.87	6.74	8.49	6.35	8.7	7.13	6.31	651.91
DN-myl9	1	OC	15	158.13	0.79	7.56	9.04	8.34	7.03	17.27	6.93	18.41	7.05	7.51	1065.48
DN-myl9	1	OC	16	113.92	0.77	13.59	5.46	14.24	6.8	6.91	6.67	7.41	6.84	6.44	641.88
DN-myl9	1	OC	17	132.39	0.79	12.5	7.78	14.75	9.75	9.08	5.18	10.2	5.41	7.03	923.36
DN-myl9	1	OC	18	143.72	0.78	8.37	6.22	14.09	6.15	10.18	5.61	10.37	5.62	5.9	680.79
DN-myl9	1	OC	19	122.49	0.58	12.43	4.79	12.98	5.39	7.38	4.59	7.51	4.67	4.86	459.7
DN-myl9	1	OC	20	168.77	0.57	19.38	6.58	21.74	6.33	7.2	5.48	8.17	7.95	6.59	1040.45
DN-myl9	1	OC	21	78.46	0.7	10.55	6.75	11.87	6.32	6.53	5.23	7.02	5.76	6.02	456.83
DN-myl9	1	OC	22	117.96	0.69	11.71	6.17	10.67	5.15	11.51	6.34	9.81	7.26	6.23	743.15
DN-myl9	1	OC	23	93.63	0.9	9.83	4.16	8.74	4.47	11.06	6.14	8.15	7.22	5.5	490.28
DN-myl9	1	OC	24	112.16	0.77	8.45	2.92	11.18	2.93	10.18	3.82	10.52	4.86	3.63	369.01
DN-myl9	1	IC	1	67.35	0.84	12.41	4.93	10.63	5.77	6.76	5.39	7.62	4.71	5.2	430.71
DN-myl9	1	IC	2	38.99	0.75	6.48	4.9	11.07	5.11	4.49	4.75	2.53	4.71	4.87	149.92
DN-myl9	1	IC	3	57.21	0.77	7.9	9.28	7.42	10.65	5.96	7.95	7.77	8.36	9.06	476.43
DN-myl9	1	IC	4	77.53	0.72	11.13	4.47	14.1	3.84	6.02	5.82	6.74	6.18	5.08	408.66
DN-myl9	1	IC	5	76.82	0.72	6.77	5.71	7.34	6.21	7.62	5.6	8	5.8	5.83	321.23
DN-myl9	1	IC	6	109.57	0.86	9.35	5.38	11.14	5.12	10.6	4.94	11.37	4.51	4.99	561.3
DN-myl9	1	IC	7	10.68	0.68	8.24	6.22	10.84	7.69	4.66	6.9	3.84	9.75	7.64	309.76
DN-myl9	1	IC	8	47.58	0.55	14.93	4.64	14.57	9.21	3.57	6.24	6.34	6.33	6.61	482.73
DN-myl9	1	IC	9	53.23	0.94	7.66	5.85	9.25	7.03	3.28	7.49	6.21	7.56	6.98	280.13
DN-myl9	1	IC	10	37.5	0.85	6.88	5.04	8.34	6.28	6.33	7.28	6.49	6.21	6.2	302.56
DN-myl9	1	IC	11	88.61	0.75	12.18	5.11	11.49	4.3	6.53	5.97	6.06	5.09	5.12	381.26
DN-myl9	1	IC	12	36.37	0.83	7.28	5.7	8.48	5.12	3.04	4.94	4.19	5.4	5.29	150.69
DN-myl9	1	IC	13	95.08	0.8	14.46	6.91	16.48	8.01	7.21	4.89	6.94	5.25	6.27	685.71
DN-myl9	1	IC	14	97.62	0.74	9.42	5.88	9.87	5.66	5.9	5.43	5.92	5.57	5.64	321.21
DN-myl9	1	IC	15	80.01	0.78	11.49	4.36	11.84	5.45	7.09	5.97	7.41	6.54	5.58	471.91
DN-myl9	1	IC	16	98.12	0.46	25.06	5.32	24.39	5.72	4.07	5.88	4.22	5.48	5.6	573.92
DN-myl9	1	IC	17	103.18	0.77	8.32	4.53	9.28	4.44	9.67	6.13	10.26	5.83	5.23	458.85
DN-myl9	1	IC	18	56.83	0.89	8.62	5.06	7.11	6.22	7.38	5.04	8.12	6.5	5.71	347.74
DN-myl9	1	IC	19	75.28	0.85	7.81	5.07	7.13	5.76	9.32	4.92	10.82	6.5	5.56	418.43
DN-myl9	1	IC	20	115.95	0.82	10.39	4.54	10.97	5.13	11.46	4.7	11.45	8.12	5.62	687.85
DN-myl9	1	IC	21	95.69	0.82	9.61	4.82	11.48	4.63	10.51	4.76	10.35	4.7	4.73	519.95
CA-myl9	4	OC	1	152.28	0.61	21.88	4.91	22.32	5.22	5.98	5	8.58	5.53	5.17	830.99
CA-myl9	4	OC	2	119.16	0.78	10.31	5.54	16.16	4.44	7.28	4.88	10.22	4.43	4.82	558.48
CA-myl9	4	OC	3	186.25	0.59	16.82	3.06	20.77	3.65	5.77	6.05	9.42	5.54	4.58	653.07
CA-myl9	4	OC	4	245.19	0.59	29.29	4.93	34.46	6.15	7.65	6.89	7.93	7.63	6.4	1589.16
CA-myl9	4	OC	5	189.92	0.4	31.3	5.56	28.68	5.93	6.4	5.53	6.17	5.49	5.63	1060.71
CA-myl9	4	OC	6	124.48	0.85	14.43	6.73	16.28	7.14	NA	NA	NA	NA	6.94	NA
CA-myl9	4	OC	7	132.65	0.64	13.02	4.32	12.91	4.57	7.65	6.32	7.42	5.55	5.19	507.02
CA-myl9	4	OC	8	119.22	0.63	16.57	4.7	17.93	4.41	7.43	6.49	7.46	6.2	5.45	699.92
CA-myl9	4	OC	9	118.21	0.53	20.52	5.88	18.21	6.24	6.88	6.62	4.88	7.09	6.46	735.29
CA-myl9	4	OC	10	108.85	0.67	13.67	6.19	16.16	7.16	7.91	5.38	8.78	6.09	6.21	772.31
CA-myl9	4	OC	11	102.46	0.52	21.79	4.95	21.32	5.07	4.53	4.39	3.98	4.84	4.81	441.39
CA-myl9	4	OC	12	84.16	0.63	12.63	5.13	17.27	4.72	5.14	5.35	9.01	5.29	5.12	541.81
CA-myl9	4	OC	13	71.42	0.96	8.41	6.66	11.06	5.96	6.64	5.28	12.08	5.23	5.78	526.9
CA-myl9	4	OC	14	105.12	0.9	7.72	3.38	8.38	3.87	11.67	6.14	11.21	5.71	4.78	439.74
CA-myl9	4	OC	15	134.57	0.73	15.27	4.95	16.15	7.11	7.06	5.51	7.83	5.51	5.77	674.86
CA-myl9	4	OC	16	115.91	0.69	8.83	6.68	20.83	7.11	7.29	5.47	11.85	6.22	6.37	904.05
CA-myl9	4	OC	17	119.79	0.65	14.78	5.14	17.41	4.04	7.26	5.16	7.98	5.05	4.85	594.52
CA-myl9	4	OC	18	163.69	0.53	13.95	4.01	19.28	2.98	7.02	5.04	9.31	4.06	4.02	545.7
CA-myl9	4	OC	19	72.51	0.82	7.11	6.6	11.82	6.03	7.17	3.53	8.67	5.2	5.34	400.3
CA-myl9	4	OC	20	165.03	0.86	13.81	3.72	17.34	3.73	14.05	4.31	18.9	3.62	3.85	986.62
CA-myl9	4	OC	21	163.96	0.81	8.85	4.08	11.67	4.74	7.25	4.24	14.4	4.42	4.37	485.35
CA-myl9	4	OC	22	80	0.81	7.61	4.6	8.07	3.93	18.22	5.09	13.4	5.65	4.82	597.13
CA-myl9	4	OC	23	128.02	0.84	8.72	4.49	10.8	3.73	10.88	5.2	11.6	6	4.86	532.61
CA-myl9	4	OC	24	111.27	0.81	9.33	6.71	12.14	7.21	11.23	7.12	12.47	7.71	7.19	914.32
CA-myl9	4	OC	25	106.82	0.82	13.16	5.24	16.29	4.58	6.8	3.48	9.47	4.78	4.52	541.44
CA-myl9	4	OC	26	156.7	0.69	15.09	4.11	19.06	5.35	6.02	5.74	8.37	6.27	5.37	659.42
CA-myl9	4	OC	27	122.46	0.64	16.95	4.63	16.39	5.08	7.2	6.05	5.83	6.21	5.49	596.51
CA-myl9	4	OC	28	138.31	0.64	14.62	4.64	16.52	4.39	9.18	5.05	10.13	4.41	4.62	694.89
CA-myl9	4	OC	29	132.73	0.73	11.47	6.09	13.83	6.14	9.57	6.32	12.26	7.38	6.48	895.07
CA-myl9	4	OC	30	180.16	0.61	13.4	5.96	15.05	5.68	8.47	4.28	9.25	3.98	4.98	627.02
CA-myl9	4	OC	31	182.72	0.66	17.09	4.98	19.94	4.16	6.3	7.2	9.88	7.46	5.95	891.23
CA-myl9	4	OC	32	177.97	0.73	14.44	6.1	18.98	6.42	8.45	7.67	9.76	8.36	7.14	1085.93
CA-myl9	4	OC	33	145.66	0.63	21.67	4.5	19.78	4.93	6.28	4.89	7.44	6.14	5.12	727.22
CA-myl9	4	OC	34	130.03	0.87	16.64	5.95	16.63	6.02	9.06	5.23	10.2	5.72	5.73	917.92
CA-myl9	4	OC	35	102.16	0.68	10.94	3.19	11.4	3.92	9.57	5.47	9.72	5.29	4.47	481.3
CA-myl9	4	OC	36	146.9	0.76	15.12	6.24	18.62	5.43	7.32	4.65	9.19	4.28	5.15	717.2
CA-myl9	4	IC	1	67.35	0.66	12.8	5.62	11.58	5.13	6.24	7.46	5.87	6.61	6.21	457.99
CA-myl9	4	IC	2	83.03	0.92	10.92	5.27	10.84	5.08	9.25	5.75	8.87	6.47	5.64	556.2
CA-myl9	4	IC	3	108.57	0.53	17.86	5.35	17.17	5.11	6.79	6.37	5.95	7.23	6.02	671.1
CA-myl9	4	IC	4	73.96	0.55	7.92	5.65	8.46	5.65	4.66	4.72	7.73	4.68	5.18	262.56
CA-myl9	4	IC	5	80.04	0.74	12.89	4.95	12.94	6.09	5.89	4.85	7.45	4.46	5.09	438.25
CA-myl9	4	IC	6	158.83	0.67	20.2	4.53	23.32	4.49	7.47	4.78	7.47	4.85	4.66	757.88
CA-myl9	4	IC	7	191.37	0.73	19.39	5.07	20.68	7.01	8.7	7.06	8.46	6.15	6.32	1086.84
CA-myl9	4	IC	8	174.78	0.45	22.02	4.72	26.91	4.93	5.95	4.63	4.89	4.23	4.63	613.61
CA-myl9	4	IC	9	129.79	0.71	16.85	4.68	17.44	5.59	7.51	4.64	7.09	4.66	4.89	612.34
CA-myl9	4	IC	10	92.26	0.8	10.67	5.84	11.44	6.09	7.94	5.42	11.72	5	5.59	607.2
CA-myl9	4	IC	11	102.96	0.78	13.47	5.42	16.19	4.21	6.29	4.19	7.9	5.32	4.79	503.47
CA-myl9	4	IC	12	147.1	0.86	10.15	7.64	13.48	4.63	12.49	5.83	12.25	6.4	6.13	895.18
CA-myl9	4	IC	13	65.07	0.87	8.26	4.22	13.23	3.84	6.09	4.56	6.78	4.38	4.25	293.86
CA-myl9	4	IC	14	103.84	0.88	13.02	4.28	13.62	4.56	5.76	5.99	9.8	4.68	4.88	505.45
CA-myl9	4	IC	15	149.53	0.3	25.32	4.32	45.24	4.54	5.31	3.78	5.73	3.87	4.13	803.81
CA-myl9	4	IC	16	133.66	0.64	17.16	3.76	17.62	5.64	5.54	5.1	5.56	5.43	4.98	480.88
CA-myl9	4	IC	17	183.94	0.83	14.35	4.15	15.13	5.14	12.92	4.08	12.37	3.69	4.27	794.94
CA-myl9	4	IC	18	215.87	0.78	14.75	5.22	17.65	6.73	15.81	4.19	16.99	4.64	5.2	1380.21
CA-myl9	4	IC	19	134.76	0.77	8.34	3.73	8.95	5.25	13.17	3.92	13.46	5.27	4.54	522.88
CA-myl9	4	IC	20	139.14	0.86	12.22	5.88	10.6	6.64	13.82	4.61	14.09	4.62	5.44	865.79
CA-myl9	4	IC	21	146.09	0.8	9.49	4.76	10.57	4.38	15.56	4.96	14.01	5.46	4.89	725.16
WT-myl9	1	OC	1	168.34	0.73	25.16	6.42	29.52	6.14	9.66	5.35	7.58	6.1	6	1414.61
WT-myl9	1	OC	2	174.18	0.76	10.28	4.61	14.5	4.86	6.77	5.75	13.73	5.89	5.28	670.23
WT-myl9	1	OC	3	116.5	0.77	4.83	3.88	7.62	4.24	9.8	4.28	13.47	4.85	4.31	312.35
WT-myl9	1	OC	4	124.91	0.76	11.29	4.51	13.57	4.5	9.89	3.57	11.85	3.83	4.1	554.31
WT-myl9	1	OC	5	181.73	0.82	12.08	6.25	21.53	5.41	9.57	5.61	9.17	6.03	5.83	917.22
WT-myl9	1	OC	6	111.8	0.75	9.49	5.09	10.82	5.38	7.82	6.1	9.65	5.2	5.44	482.77
WT-myl9	1	OC	7	155.54	0.78	12.29	6	16.1	5.63	7.25	7.01	12.11	6.7	6.34	870.48
WT-myl9	1	OC	8	127.25	0.65	11.16	5.86	11.35	6.35	5.72	5.64	12.15	7.53	6.35	638.07
WT-myl9	1	OC	9	71.02	0.69	12.23	3.78	9.37	4.62	6.86	3.05	5.48	3.67	3.78	251.88
WT-myl9	1	OC	10	152.64	0.87	13.67	4.09	14.46	5.42	8.57	4.91	12.05	3.61	4.51	653.63
WT-myl9	1	OC	11	157.72	0.72	17.53	3.95	21.46	4.73	5.03	4.97	9.71	5.47	4.78	686.78
WT-myl9	1	OC	12	109.95	0.68	10.54	4.26	11.45	3.94	8.8	4.14	6.24	4.79	4.28	354.09
WT-myl9	1	OC	13	104.23	0.9	10.61	4.32	15.35	5.93	7.31	4.55	9.47	4.85	4.91	534.98
WT-myl9	1	OC	14	204.32	0.64	16.09	3.93	16.56	3.26	9.71	4.01	11.6	4.59	3.95	686.64
WT-myl9	1	OC	15	172.38	0.77	13.32	4.18	14.57	4.56	12.3	3.86	13.13	4.28	4.22	748.25
WT-myl9	1	OC	16	121.19	0.8	9.14	4.52	12.27	3.63	8.59	3.87	10.36	4.14	4.04	409.78
WT-myl9	1	OC	17	122.38	0.84	10.91	4.6	13.91	3.8	9.09	4.05	12.8	4.02	4.12	559.27
WT-myl9	1	OC	18	127.65	0.79	16.61	4.58	21.31	4.78	6.44	3.1	8.39	3.42	3.97	558.14
WT-myl9	1	OC	19	152.8	0.8	15.2	3.19	17.75	2.93	9.82	4.2	14.35	3.17	3.37	671.47
WT-myl9	1	OC	20	163.51	0.62	12.48	4.22	19	5.23	7.31	3.58	7.89	3.76	4.2	502.12
WT-myl9	1	OC	21	171.77	0.87	9.9	3	12.86	3.19	8.94	3.69	10.91	3.99	3.47	391.64
WT-myl9	1	OC	22	196.69	0.77	9.82	3.25	11.07	2.99	16.57	3.56	16.86	3.96	3.44	600.58
WT-myl9	1	OC	23	107.5	0.72	10.33	3.57	10.92	4.41	9.61	2.99	9.52	4.32	3.82	388.47
WT-myl9	1	OC	24	122.47	0.67	15.47	3.37	18.48	3.33	7.83	4.08	8.87	3.86	3.66	518.77
WT-myl9	1	OC	25	114.81	0.81	7.93	4.83	9.03	5.36	12.7	5.31	12.75	5.45	5.24	565.17
WT-myl9	1	OC	26	187.61	0.62	12.42	3.2	11.87	3.82	8.61	3.69	7.88	4.12	3.71	371.25
WT-myl9	1	OC	27	96	0.94	10.73	4.6	15.04	4.66	10.56	3.34	11.1	3.36	3.99	556.78
WT-myl9	1	OC	28	135.24	0.68	19.46	4.36	20.83	4.81	7.81	3.98	8.8	4.32	4.37	730.7
WT-myl9	1	OC	29	99.22	0.81	13.48	4.43	14.18	4.2	12.29	4.18	13.49	3.77	4.15	738.92
WT-myl9	1	OC	30	91.17	0.67	11.21	3.4	15.96	4.27	9.7	3.91	10.7	4.93	4.13	571.94
WT-myl9	1	OC	31	124.38	0.85	10.79	4.3	17.39	3.77	8.55	4.9	9.74	4.57	4.39	565.02
WT-myl9	1	OC	32	45.82	0.8	9.61	6.5	8.44	5.78	6.78	6.16	6.51	4.73	5.79	347.38
WT-myl9	1	OC	33	68.44	0.72	12.98	5.37	14.27	4.11	5.42	4.21	5.04	5.14	4.71	335.45
WT-myl9	1	OC	34	122.19	0.74	11.68	4.43	16.02	4.92	7.24	4.46	7.3	5.04	4.71	474.5
WT-myl9	1	OC	35	122.26	0.68	16.1	4.6	16.72	3.72	7.07	3.97	7.66	3.73	4.01	484.04
WT-myl9	1	OC	36	180.5	0.86	16.59	4.63	18.68	3.4	9.06	3.41	11.67	3.49	3.73	682.25
WT-myl9	1	OC	37	122.35	0.72	21.55	5.18	20.09	5.69	8.71	3.28	8.64	2.92	4.27	770.77
WT-myl9	1	OC	38	105.04	0.68	13.01	4.13	13.22	4.51	8.63	4.79	6.98	4.53	4.49	459.61
WT-myl9	1	OC	39	111.41	0.67	10.73	4.44	11.9	5.12	7.17	4.34	9.32	6.16	5.02	467.86
WT-myl9	1	OC	40	136.38	0.77	17.8	6.03	18.19	5.71	6.89	4.4	8.51	6.04	5.55	768.32
WT-myl9	1	OC	41	160.47	0.6	8.8	3.25	11.08	3.7	13.13	4.57	13	5.49	4.25	552.26
WT-myl9	1	OC	42	162.88	0.63	11.86	3.76	14.07	4.61	11.17	3.13	10.94	3.65	3.79	542.86
WT-myl9	1	OC	43	156.3	0.67	16.09	4.07	16.73	4.79	7.9	3.88	8.3	4.52	4.32	573.55
WT-myl9	1	OC	44	166.31	0.77	19.52	4.13	18.46	3.69	8.35	4.16	9.29	4.15	4.03	675.41
WT-myl9	1	OC	45	133.06	0.76	7.51	3.8	8.8	4.85	15.75	4	18.16	4.36	4.25	587.98
WT-myl9	1	OC	46	157.28	0.78	9.2	5.02	11.1	3.73	12.13	5.35	15.6	4.94	4.76	669.87
WT-myl9	1	IC	1	73.72	0.86	7.46	7.45	7.98	4.76	7.1	7.5	8.9	8.89	7.15	441.58
WT-myl9	1	IC	2	47.88	0.87	3.5	7.98	9.51	8.84	6.65	8.04	6.68	10.28	8.79	380.88
WT-myl9	1	IC	3	37.03	0.91	5.18	6.85	7.82	6.93	4.42	12.09	7.35	11.03	9.23	352.88
WT-myl9	1	IC	4	92.12	0.88	9.7	8.89	10.07	5.76	8.59	5.9	10.04	6.79	6.84	629.36
WT-myl9	1	IC	5	66.23	0.87	10.3	5.85	11.11	9.35	6.31	6.43	9.31	5.74	6.84	572.07
WT-myl9	1	IC	6	47.71	0.88	3.34	6.08	5.95	3.53	3.66	6.54	11.61	8.22	6.09	216.07
WT-myl9	1	IC	7	76.64	0.72	4.46	6.74	9.26	5.2	13.83	5.71	18.73	8.16	6.45	720.62
WT-myl9	1	IC	8	108.16	0.86	11.72	6.22	9.66	6.27	9.21	6.81	12.86	8.75	7.01	827.22
WT-myl9	1	IC	9	53.26	0.94	6.86	7.92	7.95	7.48	8.51	7.44	4.65	7.26	7.53	366.65
WT-myl9	1	IC	10	36.4	0.89	3.03	6.17	8.9	7.91	5.31	6.56	6.73	7.39	7.01	251.63
WT-myl9	1	IC	11	102.53	0.87	7.39	6.02	6.53	6.36	9.94	4.78	14.37	4.46	5.41	457.26
WT-myl9	1	IC	12	114.01	0.7	6.79	6.21	6.34	6.41	15.72	7.95	11.95	5.71	6.57	596.73
WT-myl9	1	IC	13	55.63	0.7	8.15	5.23	10.77	6.85	6.29	11	6.26	7.49	7.64	453.67
WT-myl9	1	IC	14	43.9	0.62	6.71	7.34	7.14	8.14	4.42	7.02	6	6.8	7.33	264.28
WT-myl9	1	IC	15	41.51	0.83	7.03	6.94	11.28	5.94	7.32	10.8	9.28	10.67	8.59	652.53
WT-myl9	1	IC	16	96.29	0.68	8.57	6.81	9.92	7.78	9.51	8.94	6.77	5.63	7.29	548.6
WT-myl9	1	IC	17	121.68	0.75	8.45	9.77	9.07	7.13	10.53	6.15	8.5	4.96	7	583.67
WT-myl9	1	IC	18	155.87	0.76	15.25	4.74	17.9	4.32	8.29	3.23	11.11	3.64	3.98	640.3
WT-myl9	1	IC	19	108.03	0.76	7.08	4.43	9.34	3.5	11.22	4.45	11.46	5.07	4.36	406.15
WT-myl9	1	IC	20	89.81	0.76	13.59	6.21	16.73	4.71	5.91	6.35	6.79	5.4	5.67	545.59
WT-myl9	1	IC	21	61.18	0.79	9.91	6.69	11.15	7.19	6.16	6.52	7.79	8.09	7.12	523.12
WT-myl9	1	IC	22	116.25	0.59	16.36	4.59	16.19	5.14	6.02	3.86	4.7	5.05	4.66	406.51
WT-myl9	1	IC	23	83.57	0.74	16.1	3.31	14.41	5.13	7.65	5.14	7.26	5.72	4.83	548.73
WT-myl9	1	IC	24	59.8	0.89	6.92	6.93	6.01	7.97	10.52	7.36	8.63	6.63	7.22	447.09
WT-myl9	1	IC	25	57.71	0.93	8.15	8.9	5.62	9.81	3.87	10.89	6.21	9.66	9.82	340.58
WT-myl9	1	IC	26	35.96	0.66	5.04	8.2	6.07	5.57	5.31	7.52	8.93	7.72	7.25	286.85
WT-myl9	1	IC	27	74.88	0.73	12.59	7.54	11.55	5.55	8.38	6.81	5.09	6.56	6.62	537.74
WT-myl9	1	IC	28	79.66	0.5	3.67	7.33	5.98	7.59	6.76	7.99	9.08	6.69	7.4	282.78
WT-myl9	1	IC	29	39.87	0.94	16.37	4.45	15.07	6.14	5.74	5.95	7.05	6.48	5.76	578.55
WT-myl9	1	IC	30	130.43	0.75	8.8	7.63	4.62	7.53	7.71	6.72	5.05	7.54	7.36	314.87
WT-myl9	1	IC	31	111.45	0.72	9.75	5.25	12.53	5.87	11.87	4.86	11.06	5.2	5.3	676.28
DN-myl9	2	OC	1	180.63	NA	10.7	4.34	11.87	7.02	11.53	5.41	17.08	7.78	6.14	990.79
DN-myl9	2	OC	2	37.39	NA	7.89	5.28	2.7	8.6	7.56	3.48	8.6	3.98	5.34	228.25
DN-myl9	2	OC	3	92.65	NA	9.16	6.85	9.08	7.52	4.33	7.92	7.05	5.77	7.02	364.03
DN-myl9	2	OC	4	110.98	0.6	15.39	3.31	15.25	4.06	6.51	4.33	7.18	4.55	4.06	426.02
DN-myl9	2	OC	5	94.88	0.71	9.62	4.03	11.15	4.03	6.09	4.73	9.29	5.46	4.56	364.36
DN-myl9	2	OC	6	20.83	0.92	4.69	4.69	6.22	4.85	8.54	4.45	11.06	4.07	4.52	241.37
DN-myl9	2	OC	7a	110	0.64	16.16	3.9	17.09	4.3	8.59	4.28	6.84	3.42	3.98	509.84
DN-myl9	2	OC	7b	134.45	0.64	14.01	3.14	16.6	3.85	6.57	3.39	6.64	4.46	3.71	375.04
DN-myl9	2	OC	8	32.78	0.88	8.07	4.53	12.68	3.48	3.54	4.84	11.19	5.5	4.59	350.54
DN-myl9	2	OC	9	81.69	0.87	7.43	3.76	11.85	4.6	6.73	3.49	8.62	4.73	4.15	306.68
DN-myl9	2	OC	10	67.25	0.85	9.71	5.84	8.63	7.14	6.7	2.88	7.52	3.11	4.74	309.2
DN-myl9	2	OC	11	94.83	0.88	12.22	8.37	10.93	7.58	6.72	3.2	10.77	4.43	5.9	596.71
DN-myl9	2	OC	12	136.29	0.89	6.46	5.42	10.82	4.35	8.61	4.26	7.82	4.46	4.62	328.09
DN-myl9	2	OC	13	78.13	0.7	10	6.46	11.97	5.89	4.55	4.59	5.59	4.52	5.37	298.8
DN-myl9	2	OC	14	27.67	0.94	4.01	2.81	5.48	3.14	3.88	4.6	9.56	5.07	3.91	124.52
DN-myl9	2	OC	15	56.54	0.94	9	3.93	8.41	4.15	7.06	3.9	8.78	4.03	4	275.95
DN-myl9	2	OC	16	71.01	0.87	13.25	4	10.79	6.51	7.65	3.37	7.18	3.42	4.33	385.48
DN-myl9	2	OC	17	69.32	0.77	9.65	3.33	14.35	3.51	2.41	4.07	9.29	4.74	3.91	274.66
DN-myl9	2	OC	18	149.36	0.89	15.48	4.44	15.12	4.19	9.34	5.26	10.37	5.03	4.73	713.2
DN-myl9	2	OC	19	105.85	0.65	14.64	6.07	13.68	3.92	5.46	3.85	7.78	3.69	4.38	410.81
DN-myl9	2	OC	20	77.74	0.53	9.15	4.79	11.35	4.13	6.44	4.06	6.24	4.85	4.46	289.67
DN-myl9	2	OC	21	117.64	0.6	13.49	4.03	14.93	4.33	7.28	3.77	9.17	3.95	4.02	469.85
DN-myl9	2	OC	22	83.44	0.6	16.81	4.21	16.64	4.08	5.43	3.86	4.6	4.1	4.06	340.75
DN-myl9	2	OC	23	127.55	0.74	6.06	4.86	9.94	3.04	7.13	4.68	8.17	4.12	4.18	255.51
DN-myl9	2	OC	24	96.25	0.65	17.11	6.08	17.63	4.37	6.38	4.45	5.52	3.4	4.58	472.83
DN-myl9	2	OC	25	149.38	0.7	17.79	3.8	18.3	3.37	6.52	4.76	8.84	4.48	4.1	568.55
DN-myl9	2	OC	26	84.85	0.71	8.31	3.14	8.81	4.63	8.28	4.9	6.6	6.38	4.76	303.31
DN-myl9	2	OC	27	69.1	0.83	10.56	4.91	11.68	5.05	9.56	4.68	10.02	4.86	4.88	530.72
CA-myl9	1	OC	1	90.16	0.76	12.24	5.76	12.05	5.92	8.36	4.45	7.47	4.53	5.17	496.5
CA-myl9	1	OC	2	144.38	0.73	12	6.46	15.54	4.68	6.84	5.55	11.11	5.68	5.59	691.15
CA-myl9	1	OC	3	24.72	0.92	5.48	3.53	5.78	3.47	8.47	3.61	7.87	3.69	3.58	164.44
CA-myl9	1	OC	4	136.7	0.52	14.44	6.52	10.78	5.39	7.22	4.85	6.97	5.01	5.44	486.93
CA-myl9	1	OC	5	138.24	0.69	16.94	3.86	21.75	4.33	6.86	3.82	8.68	4.38	4.1	615.9
CA-myl9	1	OC	6	200.98	0.57	14.4	5.27	19.17	5.31	4.72	6.01	8.4	6.48	5.77	635.06
CA-myl9	1	OC	7	118.07	0.69	18.8	4.3	18.52	4.62	5.11	5.93	7.27	6.61	5.37	619.69
CA-myl9	1	OC	8	154.9	0.6	16.47	6.55	17.7	5.1	5.3	3.84	9.58	7.32	5.7	724.86
CA-myl9	1	OC	9	156.82	0.42	5.27	5.84	7.25	9.28	19.72	5.48	22.18	5.55	6.54	857.37
CA-myl9	1	OC	10	192.38	0.49	6.06	5.19	8.74	7.21	16.42	6.28	21.28	5.24	5.98	834.15
CA-myl9	1	OC	11	125.27	0.57	7.81	4.11	9.56	5.01	21.43	4.16	20	5.02	4.58	823.09
CA-myl9	1	OC	12	147.78	0.61	8.47	4.32	10.06	4.79	15.43	4.49	12.34	4.67	4.57	587.58
CA-myl9	1	OC	13	188.51	0.68	15.29	4.24	15.11	4.15	11.61	3.43	8.94	4.67	4.12	643.85
CA-myl9	1	OC	14	74.69	0.67	19.12	10.49	11.85	8.44	5.11	7.48	7.58	7.13	8.39	823.85
CA-myl9	1	OC	15	155.48	0.77	13.15	5.06	19.52	5.16	7.3	4.49	9.75	5.18	4.97	692.45
CA-myl9	1	OC	16	175.71	0.81	9.95	3.41	13.89	2.56	12.82	5.18	13.52	2.85	3.5	549.45
CA-myl9	1	OC	17	65.31	0.79	17.37	3.74	13.72	5.98	4.27	6.87	7.06	6.66	5.81	511.86
CA-myl9	1	OC	18	9.09	0.87	19.8	4.06	25.51	3.47	7.71	5.18	11.85	4.33	4.26	943.87
CA-myl9	1	OC	19	128.45	0.85	15.12	4.74	12.46	6.84	10.41	4.99	10.66	5.68	5.56	808.11
CA-myl9	1	OC	20	32.58	0.86	14.4	5.06	11.62	5.96	12.3	5.07	12.14	5.77	5.47	868.84
CA-myl9	1	OC	21	64.33	0.93	7.53	3.45	12.94	4.84	21.38	4	21.55	5.42	4.43	972.7
CA-myl9	1	OC	22	177.02	0.83	12.28	3.85	11.6	4.28	11.46	5.02	18.34	4.7	4.46	793.91
CA-myl9	1	OC	23	111.25	0.85	6.16	6.27	10.96	9.82	6.91	5.72	8.53	7.13	7.24	478.11
CA-myl9	1	OC	24	121.92	0.84	7.81	3.18	9.83	3.47	8.17	6.34	14.15	4.5	4.37	430.39
CA-myl9	1	OC	25	126.51	0.7	21.76	6.27	12.39	6.84	2.83	5.58	8.93	4.2	5.72	574.54
CA-myl9	1	OC	26	174.89	0.85	14.95	5	16.63	9.75	11.4	4.15	14.75	4.44	5.84	1204.66
CA-myl9	1	OC	27	73.15	0.9	7.94	4.04	9.08	4.54	14.78	4.79	15.12	4.56	4.48	570.28
CA-myl9	1	OC	28	69.64	0.9	6.96	7.78	15.39	4.37	8.55	2.54	8.23	3.07	4.44	416.29
CA-myl9	1	OC	29	83.9	0.92	5.58	4.53	9.19	3.37	20.11	3.67	25.11	4.66	4.06	677.5
CA-myl9	1	OC	30	107.43	0.79	14.63	4.28	17.3	4.44	6.9	4.48	8.04	5.02	4.56	543.22
CA-myl9	1	OC	31	74.24	0.76	13.99	4.08	13.77	5.18	12.05	4.34	13.88	4.27	4.47	803.95
CA-myl9	1	OC	32	111.9	0.88	10.56	3.74	13.66	5.64	11.73	4.04	13.14	5.16	4.65	699.48
CA-myl9	1	OC	33	153.8	0.76	8.33	5.28	10.74	6.39	12.05	5.79	10.51	5.13	5.65	607.42
CA-myl9	1	OC	34	175.59	0.68	15.79	5.59	14.89	6.45	7.69	4.93	9.5	4.9	5.47	720.88
CA-myl9	1	OC	35	167.93	0.69	22.72	3.87	22.22	4.62	8.9	6.13	8.27	5.58	5.05	974.17
CA-myl9	1	OC	36	218.71	0.58	26.8	4.72	25.17	5.44	6.94	4.95	10.75	6.29	5.35	1229.63
CA-myl9	1	OC	37	199.13	0.8	8.45	4.36	11.29	4.74	12.66	6.77	16.07	4.9	5.19	736.21
CA-myl9	1	OC	38	158.25	0.84	13.38	5.17	15.39	5.68	7.08	3.28	11.34	4.6	4.68	620.36
CA-myl9	1	OC	39	140.47	0.74	10.73	2.66	15.91	3.83	10.54	3.46	12.74	3.65	3.4	527.15
CA-myl9	1	OC	40	135.59	0.84	12.99	4.58	13.26	5.28	10.37	3.86	12.15	6.02	4.94	729.33
CA-myl9	1	OC	41	95.44	0.9	8.88	3.48	9.46	4.53	11.84	4.92	11.31	4.82	4.44	471.01
CA-myl9	1	OC	42	32.98	0.89	4.58	6.82	7.08	6.21	5.04	3.42	8.17	4.06	5.13	197.45
CA-myl9	1	OC	43	123.42	0.78	9.03	6.61	10.35	5.89	14.03	4.96	14.42	6.71	6.04	832.9
CA-myl9	1	OC	44	109.61	0.5	22.04	6.88	13.75	5.04	7.03	6.78	3.55	6.8	6.38	603.49
CA-myl9	1	OC	45	142.3	0.58	22.67	3.88	20.43	4.1	4.05	6.12	7.66	4.89	4.75	599.02
CA-myl9	1	OC	46	139.81	0.6	7.8	4.7	8.27	3.68	12.93	4.27	12.01	5.66	4.58	458.65
CA-myl9	1	OC	47	128.63	0.65	20.52	2.63	21.5	4.8	7.68	4.82	7.14	4.28	4.13	643.36
DN-myl9	2	IC	1	85.88	0.64	11.87	4.67	14.2	4.3	4.42	5.99	8.23	6.69	5.41	446.24
DN-myl9	2	IC	2	111.15	0.81	15.44	4.67	12.8	5.03	7.07	5.05	9.29	5.6	5.09	587.61
DN-myl9	2	IC	3	88.8	0.57	10.74	6.27	12.64	6.17	7.13	6.33	7.52	6.4	6.29	538.82
DN-myl9	2	IC	4	106.87	0.4	13.82	5.18	14.86	6.68	4.77	6.63	6.31	5.78	6.07	482.02
DN-myl9	2	IC	5	97.79	0.64	12.04	3.64	13.78	5.17	7.17	3.9	8.21	3.95	4.17	413.49
DN-myl9	2	IC	6	73.1	0.86	9.16	4.33	11.33	5.57	6.97	4.5	6.78	3.88	4.57	321.89
DN-myl9	2	IC	7	86.81	0.67	7.44	5.45	8.98	4.74	13.45	4.29	13.64	4.29	4.69	521.83
DN-myl9	2	IC	8	92.93	0.74	7.16	5.08	7.05	5.76	13.81	3.65	14.06	3.31	4.45	440.59
DN-myl9	2	IC	9	54.91	0.83	5.78	6.93	8.39	7.26	7.78	4.41	8.74	4.57	5.79	338.99
DN-myl9	2	IC	10	124.38	0.75	11.42	5.16	11.49	4.98	21.29	5.34	21.3	5.92	5.35	1305.05
DN-myl9	2	IC	11	42.7	0.76	9.41	3.83	9.3	4.07	4.09	6.76	5.91	6.51	5.29	247.56
DN-myl9	2	IC	12	41.33	0.65	12.95	6.33	7.48	5.62	4.85	4.64	5.24	4.36	5.24	269.91
DN-myl9	2	IC	13	106.8	0.86	10.24	4.92	10.62	3.54	12.73	2.56	12.9	2.39	3.35	448.1
DN-myl9	2	IC	14	101.67	0.86	8.58	4.14	9.92	4.95	6.31	4.46	8.31	3.9	4.36	294.98
DN-myl9	2	IC	15	77.65	0.73	10.78	4.85	15.06	5.04	5.37	6.49	6.17	7.17	5.89	438.9
DN-myl9	2	IC	16	49.89	0.79	7.09	6.74	10.52	7.18	6.81	6.15	7.25	5.36	6.36	393.52
DN-myl9	2	IC	17	29.89	0.85	6.28	4.96	3.12	5.26	5.7	8.11	7.52	7.26	6.4	198.75
CA-myl9	1	IC	1	125.15	0.72	15.82	5.5	21.55	5.66	4.06	5.57	8.56	5.74	5.62	662.32
CA-myl9	1	IC	2	139.43	0.64	14.67	5.95	15.63	6.04	6.24	4.68	9.87	6.37	5.76	702.91
CA-myl9	1	IC	3	134.18	0.69	3.93	5.17	9.33	6.66	16.84	5.08	16.32	3.53	5.11	561.72
CA-myl9	1	IC	4	167.98	0.77	6.85	3.73	11.48	5.51	14.27	4.07	14.39	3.62	4.23	555.87
CA-myl9	1	IC	5	113.97	0.93	8.37	5.32	10.72	5.05	8.87	5.23	13.27	3.25	4.71	497.94
CA-myl9	1	IC	6	71.97	0.63	9.47	6.35	8.71	6.46	6.59	5.62	7.41	4.04	5.62	357.44
CA-myl9	1	IC	7	58.66	0.69	12.18	5.91	20.06	5.12	4.42	5.54	7.29	4.64	5.3	500.46
CA-myl9	1	IC	8	100.11	0.75	11.36	7.07	9.67	6.43	6.52	4.32	5.09	5.12	5.74	350.06
CA-myl9	1	IC	9	93.92	0.67	13.89	4.8	15.81	4.53	6.14	4.84	4.37	4.7	4.72	368.14
CA-myl9	1	IC	10	90.61	0.69	8.85	5.05	10.85	4.77	9.23	6.1	8.71	5.02	5.24	462.54
CA-myl9	1	IC	11	94.38	0.79	8.7	5.58	7.18	5.35	9.19	5.27	13.33	4.26	5.12	457.3
CA-myl9	1	IC	12	103.82	0.76	10.85	4.46	10.01	4.54	7.57	5.28	9.65	3.71	4.5	403.89
CA-myl9	1	IC	13	110.69	0.78	11.37	3.5	13.15	4.62	10.21	4.83	7.39	4.75	4.43	477.4
CA-myl9	1	IC	14	125.41	0.57	13.42	5.24	13.14	5.4	8.82	5.31	9.33	5.41	5.34	643.56
CA-myl9	1	IC	15	101.95	0.5	21.75	7.03	13.41	6.28	4.25	4.2	6.11	5.24	5.69	517.93
CA-myl9	1	IC	16	89.18	0.85	10.17	4.15	15.86	7.74	5.61	7.18	9.36	7.72	6.7	652.45
CA-myl9	1	IC	17	70.77	0.85	6.36	5.52	8.64	6.4	9.47	7.46	9.31	7.69	6.77	476.6
CA-myl9	1	IC	18	93.75	0.86	6.82	4.51	7.26	3.99	13.03	5.29	12.05	4.16	4.49	396.16
CA-myl9	1	IC	19	124.19	0.59	5.21	5.47	7.36	6.51	20.72	4.58	23.01	4.61	5.29	727.3
CA-myl9	1	IC	20	158.21	0.65	10.11	3.92	10.51	3.93	14.37	4.21	13.62	5	4.27	615.39
CA-myl9	1	IC	21	167.02	0.78	10.72	3.15	15.39	5.88	12.16	5.56	12.52	6.06	5.16	831.67
CA-myl9	1	IC	22	133.35	0.76	11.16	4.25	16.47	3.75	10.33	3.58	10.72	3.87	3.86	561.62
CA-myl9	1	IC	23	172.75	0.65	17.85	3.95	19.38	4.45	9.73	6.74	10.7	6.23	5.34	1015.89
WT-myl9	3	OC	51	229.55	0.78	12.18	5.06	15.43	7.4	17.23	5.02	17.15	4.73	5.55	1317.65
WT-myl9	3	OC	50	153.74	0.83	15.14	6.82	13.81	6.79	11.85	5.49	11.56	6.71	6.45	1093.25
WT-myl9	3	OC	49	183.05	0.75	10	5.54	10.76	5.91	18.05	5.66	19.09	5.21	5.58	1075.58
WT-myl9	3	OC	48	157.63	0.8	17.4	5.7	17.96	4.68	10.58	5.55	11.83	4.98	5.23	1035.59
WT-myl9	3	OC	47	127.54	0.83	12.75	4.16	12.54	4.17	9.39	4.3	10.34	4.55	4.3	535.77
WT-myl9	3	OC	46	142.09	0.77	11.22	4.69	11.99	5.15	12.39	5.48	12.96	4.31	4.91	721.86
WT-myl9	3	OC	45	120.11	0.79	8.6	3.55	9.42	5.53	12.89	5.13	14.93	4.4	4.65	583.09
WT-myl9	3	OC	44	93.09	0.57	5.57	6.72	4.36	7.53	14.02	4.77	13.75	5.41	6.11	421.05
WT-myl9	3	OC	43	146.55	0.73	9.17	5.82	9.8	4.57	19.04	4.03	18.53	3.74	4.54	808.92
WT-myl9	3	OC	42	153.05	0.73	7.64	6.98	12.61	6.28	16.51	3.21	19.55	4.37	5.21	951.11
WT-myl9	3	OC	41	139.94	0.72	15.87	3.31	20.38	3.41	10.94	5.76	11.1	5.04	4.38	874.85
WT-myl9	3	OC	40	138.76	0.7	11.15	4.17	10.85	4.36	11.12	3.58	11.29	4.2	4.08	502.57
WT-myl9	3	OC	39	145.36	0.78	8.62	6.71	9.68	5.71	13.65	5.42	14.15	5.42	5.82	739.58
WT-myl9	3	OC	38	118.95	0.63	13.01	7.38	14.44	7.05	13.33	8.36	13.15	5.52	7.08	1286.12
WT-myl9	3	OC	37	139.36	0.66	15.08	4.74	16.03	4.02	8.08	8.25	8.26	6.53	5.89	747.89
WT-myl9	3	OC	36	182.47	0.75	17.38	4.79	17.36	4.31	11.49	6.69	10.3	5.31	5.28	998.27
WT-myl9	3	OC	35	123.77	0.74	17.16	5.21	19.25	3.68	8.07	5.33	10.05	4.97	4.8	791.29
WT-myl9	3	OC	34	157.38	0.79	13.39	4.11	17.68	3.17	11.29	4.25	13	4.32	3.96	747.62
WT-myl9	3	OC	33	172.09	0.67	15.69	4.95	19.39	2.39	9.92	5.36	10.18	4.54	4.31	759.75
WT-myl9	3	OC	32	198.86	0.72	13.06	2.89	16.58	2.81	13.34	4.07	14.67	2.46	3.06	634.6
WT-myl9	3	OC	31	205.21	0.79	14.81	2.16	18.47	2.55	12.16	3.11	13.97	2.47	2.57	559.27
WT-myl9	3	OC	30	188.93	0.85	15.49	3.66	17.21	3.13	11.27	3.27	12.38	2.66	3.18	614.82
WT-myl9	3	OC	29	217.88	0.55	26	3.24	27.61	2.91	11.34	5.5	11.89	6.23	4.47	1391.69
WT-myl9	3	OC	28	170.81	0.6	21.18	2.75	25.12	2.8	11.68	4.68	12.34	4.02	3.56	990.49
WT-myl9	3	OC	27	187.4	0.76	12.1	4.64	13.77	4.92	15.75	4.37	18.8	3.49	4.36	973.13
WT-myl9	3	OC	26	162.33	0.54	14.37	3.63	14.58	3.38	15.36	4.13	15.3	4.08	3.81	844.34
WT-myl9	3	OC	25	139.17	0.93	12.71	4.35	15.98	5.18	9.78	3.34	14.79	4.79	4.42	778.05
WT-myl9	3	OC	24	211.64	0.88	13.48	3.91	14.98	3.73	15.4	3.75	16.5	3.21	3.65	828.44
WT-myl9	3	OC	23	135.32	0.71	9.9	5.64	15.39	3.86	11.92	3.71	13.8	3.62	4.21	684.2
WT-myl9	3	OC	22	144.29	0.78	11.45	4.72	19.35	3.89	13.08	4.78	15.01	3.76	4.29	927.36
WT-myl9	3	OC	21	81.97	0.68	16.9	4.3	17.46	4.27	6.29	3.57	6.55	3.35	3.87	427.12
WT-myl9	3	OC	20	104.53	0.73	11.77	4.41	12.05	4.77	11	7.05	11.03	6.22	5.61	736.3
WT-myl9	3	OC	19	86.27	0.87	12.43	3	14.17	4.3	11.49	3.83	12.34	4.04	3.79	601
WT-myl9	3	OC	18	187.94	0.84	9.5	2.94	13.26	4	18.49	5.46	17.48	6.89	4.82	987.02
WT-myl9	3	OC	17	221.79	0.76	13.63	2.38	16.33	3.04	12.39	3.36	12.57	2.88	2.92	544.96
WT-myl9	3	OC	16	144.15	0.67	18.45	4.58	19.59	5.92	8.47	3.01	9.58	4.09	4.4	755.28
WT-myl9	3	OC	15	118.15	0.79	10.38	6.02	13.99	4.9	9.45	4.98	15.84	4.56	5.12	788.12
WT-myl9	3	OC	14	175.28	0.76	10.67	5.02	12.26	4.02	14.42	3.78	14.4	4.4	4.31	711.23
WT-myl9	3	OC	13	178.34	0.87	12.89	4.23	14.61	4.6	11.33	4.56	13.1	3.92	4.33	726.83
WT-myl9	3	OC	12	125.35	0.7	10.58	5.9	11.56	6.06	12.66	4.25	12.67	4.67	5.22	731.85
WT-myl9	3	OC	11	124.97	0.82	13.29	5.23	15.03	4.06	11.95	6.35	11.83	5.18	5.21	876.33
WT-myl9	3	OC	10	142.99	0.74	12.21	4.32	10.66	5.12	10.75	5.61	12.69	5.7	5.19	695.22
WT-myl9	3	OC	9	181	0.69	18.06	3.9	18.95	3.86	12.03	5.62	13.36	6.96	5.09	1194.57
WT-myl9	3	OC	8	227.74	0.83	20.2	3.73	23.31	2.81	11.1	5.22	14.28	4.16	3.98	1098.76
WT-myl9	3	OC	7	193.8	0.83	19.44	4.65	19.76	3.6	9.44	3.42	11.45	4.65	4.08	835.27
WT-myl9	3	OC	6	202.95	0.76	15.7	2.95	19.18	2.52	12.17	4.51	13.21	3.12	3.28	724.8
WT-myl9	3	OC	5	112.18	0.85	13.63	5.87	14.66	5.51	9.95	5.03	11.46	5.08	5.37	813.52
WT-myl9	3	OC	4	145.62	0.76	14.13	4.19	15.58	3.83	7.16	4.27	8.55	5.92	4.55	531.21
WT-myl9	3	OC	3	149.89	0.81	11.09	5.49	13.08	5.76	10.78	4.02	11.85	4.24	4.88	666.96
WT-myl9	3	OC	2	101.91	0.73	10.95	5.3	10.06	4.64	12.66	4.27	13.71	3.91	4.53	627.44
WT-myl9	3	OC	1	134.64	0.76	10.21	7.31	12.95	5.55	14.18	4.56	17.84	4.43	5.46	1012.72
WT-myl9	3	IC	22	105.67	0.94	12.55	6.17	13.23	6.19	12.63	4.13	11.96	4.73	5.31	840.75
WT-myl9	3	IC	21	212.63	0.72	11.68	4.59	12.45	4.25	20.24	4.71	23.82	4.88	4.61	1224.64
WT-myl9	3	IC	20	NA	0.87	10.45	4.83	13.9	4.28	9.5	5.32	11.56	4.76	4.8	615.05
WT-myl9	3	IC	19	154.59	0.78	13.13	5.24	13.42	4.58	12.21	5.48	13.33	5.59	5.22	885.33
WT-myl9	3	IC	18	61.1	0.73	7.85	6.35	7.88	6.3	10.62	6.85	7.33	7.28	6.7	472.59
WT-myl9	3	IC	17	124.04	0.79	10.14	6.81	18.07	6.84	8.25	5.64	7.71	4.54	5.96	670.56
WT-myl9	3	IC	16	116.71	0.76	10.97	3.89	14.97	4.13	11.87	6.22	9.5	6.1	5.09	704.7
WT-myl9	3	IC	15	122.97	0.78	13.93	3.37	16.4	3.56	7.16	4.34	9.12	4.68	3.99	492.23
WT-myl9	3	IC	14	191.22	0.89	16.75	4.92	21.57	4.28	9.5	5.15	13.89	4.69	4.76	1066.6
WT-myl9	3	IC	13	131.03	0.66	13.35	6.13	10.74	3.96	9.38	4.97	9.77	5.44	5.13	591.07
WT-myl9	3	IC	12	86.08	0.83	11.09	6.12	15.78	4.29	9.35	7.27	7.22	5.73	5.85	651.44
WT-myl9	3	IC	11	47.9	0.77	9.88	5.56	9.93	5.28	4.85	6.65	5.18	6.48	5.99	297.67
WT-myl9	3	IC	10	94.93	0.73	3.65	10.63	10.96	7.08	5.71	6.46	7.7	7.32	7.87	385.6
WT-myl9	3	IC	9	62.67	0.68	9.81	9.87	4.02	9.25	6.02	9.85	4.96	9.3	9.57	363.21
WT-myl9	3	IC	8	35.37	0.75	8.16	13.76	6.28	14.76	7.04	11.09	3.77	14.53	13.54	528.19
WT-myl9	3	IC	7	208.53	0.59	23.73	5.15	24.98	4.83	7.13	6.98	9.78	7.47	6.11	1257.67
WT-myl9	3	IC	6	117.95	0.86	11.16	4.33	14.94	3.31	12.92	6.18	12.91	5.11	4.73	797.62
WT-myl9	3	IC	5	173.22	0.78	7.18	5.84	10.45	5.46	18.6	4.58	20.28	5.31	5.3	907.8
WT-myl9	3	IC	4	97.33	0.64	8.36	6.45	12.53	7.27	9.18	8.27	10.04	6.98	7.24	726.98
WT-myl9	3	IC	3	75.8	0.89	7.9	8.43	9.52	7.19	9.46	7.35	10.51	6.41	7.35	638.79
WT-myl9	3	IC	2	96.85	0.64	6.52	7.81	6.06	8.48	7.11	8.2	11.45	9.65	8.54	498.2
WT-myl9	3	IC	1	28.4	0.93	10.52	6.95	11.28	6.74	2.9	9.16	5.56	9.87	8.18	377.16
WT-myl9	4	OC	67	103.58	0.82	10.09	4.65	13.12	4.98	7.89	4.51	8.88	5.11	4.81	468.29
WT-myl9	4	OC	66	103.19	0.76	15.67	4.86	14.82	5.03	12.04	6.09	9.39	7.15	5.78	944.57
WT-myl9	4	OC	65	43	0.86	11.47	8.46	3.96	8.88	12.85	6.97	5.12	8.25	8.14	564.26
WT-myl9	4	OC	64	114.95	0.86	12.5	3.19	13.95	3.83	5.18	7.39	11.94	4.57	4.75	537.16
WT-myl9	4	OC	63	98.97	0.91	10.91	5.02	12.55	3.59	11.72	2.96	11.64	4.54	4.03	551.79
WT-myl9	4	OC	62	105.26	0.74	9.61	6.56	10.08	7.01	15.82	3.08	15.78	3.12	4.94	768.81
WT-myl9	4	OC	61	133.32	0.84	11.75	5.48	13.89	4.85	12.91	6.01	14.29	6.28	5.66	985.96
WT-myl9	4	OC	60	133.1	0.8	9.32	5.33	10.64	5.06	11.4	3.75	14.3	5.42	4.89	627.11
WT-myl9	4	OC	59	60.64	0.78	15.31	4.81	14.51	6.02	5.17	2.85	5.08	2.75	4.11	313.87
WT-myl9	4	OC	58	67.33	0.8	6.74	4.03	5.9	5.01	13.5	4.99	10.79	4.51	4.64	355.77
WT-myl9	4	OC	57	166.3	0.74	13.8	4.36	15.15	4.23	12.34	3.61	13.26	4.52	4.18	774.47
WT-myl9	4	OC	56	125.13	0.68	14.36	4.38	15.41	4.01	13.63	4.32	14.7	5.12	4.46	939.85
WT-myl9	4	OC	55	109.74	0.79	13.03	5.34	15.36	5.83	8.99	5.92	10.85	5.36	5.61	790.32
WT-myl9	4	OC	54	135.93	0.71	15.67	4.75	16.65	5.12	9.48	5.8	12.78	4.67	5.09	914.59
WT-myl9	4	OC	53	154.87	0.45	10.09	6.2	10.97	5.21	17.74	3.54	16.78	3.98	4.73	860.12
WT-myl9	4	OC	52	105.35	0.62	14.94	3.72	15.93	4.1	8.61	5.98	8.9	7.84	5.41	731.07
WT-myl9	4	OC	51	114.63	0.86	13.12	3.1	13.4	5.14	13.09	7.09	14.86	4.56	4.97	921.45
WT-myl9	4	OC	50	111.74	0.8	11.16	3.49	14.5	5.03	10.16	7.43	11.82	6.73	5.67	799.48
WT-myl9	4	OC	49	143.99	0.75	17.7	4.76	16.15	4.85	12.06	6.14	11.36	5.78	5.38	1066.77
WT-myl9	4	OC	48	87.32	0.79	10.04	5.1	10.28	6.76	14.75	4.66	16.41	4.55	5.27	833.81
WT-myl9	4	OC	47	114.27	0.83	14.49	6.77	14.04	7.99	7.2	3.28	7.22	3.65	5.42	557.71
WT-myl9	4	OC	46	134.74	0.77	11.6	7.12	11.89	6.39	11.35	5.37	15.25	4.37	5.81	907.96
WT-myl9	4	OC	45	83.44	0.89	9.26	4.23	11.57	5.39	9.29	7.19	10.41	7.14	5.99	614.24
WT-myl9	4	OC	44	176.36	0.62	21.99	3.71	23.87	2.99	6.91	6.46	10.66	5.26	4.61	927.63
WT-myl9	4	OC	43	130.9	0.79	13.68	3.39	18.32	3.15	8.3	5.29	9.53	5.27	4.28	609.79
WT-myl9	4	OC	42	149.48	0.76	15.6	2.88	18.08	2.62	12.62	5.83	12.86	6.37	4.43	949.35
WT-myl9	4	OC	41	199.22	0.8	15.14	1.75	18.67	3.44	11.04	4.03	12.14	3.37	3.15	616.69
WT-myl9	4	OC	40	170.13	0.64	12.24	3.48	14.95	3.03	13.9	3.91	15.98	3.45	3.47	704.28
WT-myl9	4	OC	39	82.23	0.88	12.78	5.74	13.11	5.15	11.1	5.78	12.39	4.8	5.37	816.07
WT-myl9	4	OC	38	154.47	0.75	8.44	2.68	9.23	2.84	15.12	3.88	16.94	3.28	3.17	448.95
WT-myl9	4	OC	37	168.99	0.86	15.29	3.28	18.75	2.8	12.48	4.01	14.45	3.57	3.42	782.63
WT-myl9	4	OC	36	157.55	0.83	11.84	2.93	14.23	4.76	11.35	4.31	14.39	4.9	4.23	708.79
WT-myl9	4	OC	35	155.03	0.73	10.07	3.78	14.93	3.18	10.68	3.77	11.97	4.2	3.73	528.38
WT-myl9	4	OC	34	218.4	0.67	13.13	4.26	19.7	4.21	11.37	3.85	14.06	3.61	3.98	831.21
WT-myl9	4	OC	33	98.45	0.56	15.39	2.92	17.72	4.39	6.29	3.99	5.16	4.24	3.89	368.21
WT-myl9	4	OC	32	160.34	0.64	13.39	2.52	16.65	4.32	12.58	4.82	14.24	4.6	4.07	818.76
WT-myl9	4	OC	31	159.69	0.72	15.38	3.77	21.4	3.74	10.06	2.95	12.03	3.58	3.51	712.94
WT-myl9	4	OC	30	169.34	0.54	9.65	6.16	11.96	6.65	18.05	4.05	23.57	2.88	4.94	1109.64
WT-myl9	4	OC	29	168.51	0.44	16.05	3.8	22.37	3.81	9.05	5.92	11.58	5.51	4.76	943.2
WT-myl9	4	OC	28	181.05	0.36	6.65	5.13	7.83	4.52	24.27	3.09	28.6	3.77	4.13	789.96
WT-myl9	4	OC	27	97.66	0.36	15.33	4.71	19.02	4.11	4.41	3.48	4.07	3.5	3.95	287.65
WT-myl9	4	OC	26	93.46	0.66	11.32	3.66	15.34	2.35	7.37	4.27	6.27	4.78	3.77	342.28
WT-myl9	4	OC	25	125.07	0.65	17.57	2.75	21.83	3.13	7.33	5.43	12.64	5.54	4.21	828.62
WT-myl9	4	OC	24	165.1	0.75	14.05	2.97	18.55	2.85	9.58	5.06	10.74	4.19	3.77	623.93
WT-myl9	4	OC	23	108.87	0.78	6.48	6.15	10.45	6.44	12.74	3.84	17.49	3.79	5.06	646.78
WT-myl9	4	OC	22	122.89	0.75	15.18	3.58	18.6	2.84	7.85	3.62	8.77	3.59	3.41	478.26
WT-myl9	4	OC	21	101.94	0.75	8.44	8.49	10.33	8.66	11.09	6.09	12.61	5.74	7.25	805.73
WT-myl9	4	OC	20	135.3	0.72	18.39	4.6	15.64	5.16	12.57	7.05	11.12	7.23	6.01	1211.27
WT-myl9	4	OC	19	166.1	0.72	9.83	4.9	11.97	4.95	18.02	4.76	22.38	4.32	4.73	1042
WT-myl9	4	OC	18	134.77	0.74	12.91	3.63	14.83	3.47	10.28	7.99	11.61	7.14	5.56	843.67
WT-myl9	4	OC	17	124.32	0.8	10.02	4.54	14.97	4.58	11.85	6.12	10.4	5.25	5.12	712.06
WT-myl9	4	OC	16	141.61	0.77	14.3	3.99	17.47	3.57	12.3	4.4	12.38	5.18	4.29	839.95
WT-myl9	4	OC	15	78.14	0.85	12.31	5.47	12.99	6.5	11.08	5.99	10.93	7.04	6.25	870.08
WT-myl9	4	OC	14	139.33	0.81	12.73	3.79	13.95	3.64	11.09	4.19	12.62	4.11	3.93	621.91
WT-myl9	4	OC	13	181.81	0.81	13.9	6.07	14.74	6.29	17.12	3.73	19.04	3.41	4.88	1262.16
WT-myl9	4	OC	12	130.65	0.8	11.55	5.48	11.83	4.93	12.75	4.59	11.85	4.81	4.95	712.11
WT-myl9	4	OC	11	86.35	0.72	6.96	7.97	10.24	7.98	11.61	5.49	13.06	4.97	6.6	700.4
WT-myl9	4	OC	10	171.7	0.81	11.36	5.79	12.64	4.16	11.94	3.7	13.6	5.13	4.7	719.46
WT-myl9	4	OC	9	131.52	0.74	11.91	4.8	14.51	5.03	14.91	4.34	15.8	5.49	4.92	996.96
WT-myl9	4	OC	8	93.06	0.68	5.54	3.68	6.79	3.36	14.19	4.61	17.55	3.95	3.9	381.57
WT-myl9	4	OC	7	99	0.61	16.27	4.82	16.88	4.42	6.09	4.6	6.04	4.83	4.67	469.21
WT-myl9	4	OC	6	122.87	0.39	18.69	3.43	19.68	3.54	8.17	6.21	9.15	5.45	4.66	773.81
WT-myl9	4	OC	5	132.72	0.69	10.22	4.73	11.16	4.61	14.45	4.72	15.77	4.7	4.69	757.56
WT-myl9	4	OC	4	110.38	0.69	10.14	7.4	8.92	6.95	18.7	3.23	18.63	3.23	5.2	925.41
WT-myl9	4	OC	3	98.91	0.74	15.59	5.02	16.94	4.79	6.62	5.77	10.12	5.82	5.35	728.34
WT-myl9	4	OC	2	133.87	0.79	15.76	3.13	18.42	2.88	9.74	7.96	13.27	8.21	5.55	1090.26
WT-myl9	4	OC	1	107.04	0.8	12.25	4.46	13.8	3.87	9.52	6.18	12.08	5.98	5.12	720.58
WT-myl9	4	IC	27	92.16	0.8	12.19	6.98	11.78	7.66	13.61	7.04	13.29	7.47	7.29	1174.73
WT-myl9	4	IC	26	93.61	0.79	11.78	6.83	13.58	6.16	11.23	5.71	13.85	5.56	6.07	964.38
WT-myl9	4	IC	25	122.51	0.8	10.68	4.73	12.54	5.06	10.04	4.96	11.09	4.1	4.71	578.03
WT-myl9	4	IC	24	133.35	0.66	16.31	3.82	20.13	2.79	7.84	4.48	8.06	4.05	3.79	548.25
WT-myl9	4	IC	23	100.39	0.71	10.63	4.02	14.33	2.85	7.81	4.88	8.65	4.6	4.09	419.83
WT-myl9	4	IC	22	137.42	0.82	9.41	6.43	10.02	5.41	12.09	5.54	15.53	6.01	5.85	784.52
WT-myl9	4	IC	21	91.84	0.69	6.9	6.39	8.38	7.61	9.47	6.68	11.85	6.19	6.72	547.09
WT-myl9	4	IC	20	115.15	0.76	15.97	7.59	13.69	6.39	10.29	7.63	7.98	5.39	6.75	914.44
WT-myl9	4	IC	19	57.82	0.95	8.8	8.46	9.38	8.56	10.41	7.6	10.32	8.44	8.27	778.71
WT-myl9	4	IC	18	104.23	0.8	16.52	9.35	10.82	3.92	8.61	9.81	10.56	8.02	7.78	1018.73
WT-myl9	4	IC	17	78.71	0.78	9.18	3.96	13.46	4.46	7.33	5.29	9.6	4.97	4.67	447.5
WT-myl9	4	IC	16	66.71	0.77	10.74	6.73	8.71	6.08	10.13	4.35	9.56	6.69	5.96	570.87
WT-myl9	4	IC	15	100.19	0.83	8.88	6.26	14.46	9.95	11.43	8.82	10.67	7.8	8.21	1058.39
WT-myl9	4	IC	14	36.19	0.81	4.99	4.04	6.75	3.17	10.25	6.31	5.7	7.91	5.36	250.8
WT-myl9	4	IC	13	113.42	0.85	10.15	4.64	15.25	3.88	10.35	7.28	11.41	5.12	5.23	722.66
WT-myl9	4	IC	12	92.44	0.86	14.3	6.01	19.63	4.15	8.24	7.34	7.23	5.67	5.79	760.12
WT-myl9	4	IC	11	51.12	0.6	7.28	7.72	6.07	5.78	16.38	4.52	19.02	4.76	5.7	672.85
WT-myl9	4	IC	10	128.18	0.73	5.86	6.75	13.78	4.86	8.57	7.86	16.51	8	6.87	845.68
WT-myl9	4	IC	9	59.1	0.66	5.94	9.96	3.67	10.01	20.71	8.51	21.36	11.69	10.04	1015.03
WT-myl9	4	IC	8	173.12	0.57	16.55	3.69	22.94	4.29	7.31	6.64	11.49	5.88	5.13	951.22
WT-myl9	4	IC	7	121.46	0.76	13.45	4.18	21.12	4.6	9.51	6.92	11.02	5.52	5.31	941.27
WT-myl9	4	IC	6	140.53	0.81	10.72	6.01	10.53	5.49	13.05	4.34	13.87	4.51	5.09	727.58
WT-myl9	4	IC	5	126.07	0.81	14.54	4.02	15.93	4.63	8.02	9.07	11.6	7.88	6.4	956.51
WT-myl9	4	IC	4	77.91	0.77	10.64	4.99	15.28	4.12	8.69	9.61	8.61	6.31	6.26	701.49
WT-myl9	4	IC	3	87.15	0.79	11.82	5.11	17.44	4.75	6.84	7.39	9.84	8.89	6.54	797.36
WT-myl9	4	IC	2	66.11	0.64	6.86	11.33	3.42	11.12	8.35	6.91	14.9	7.21	9.14	546.29
WT-myl9	4	IC	1	130.52	0.71	12.1	6.75	11.44	7.85	13.98	6.01	14.05	6.22	6.71	1106.45
DN-myl9	3	OC	48	69.49	0.7	2.2	6.98	5.48	6.24	7.18	4.73	7.55	4.35	5.58	157.67
DN-myl9	3	OC	47	75.27	0.87	11.93	4.8	12.81	4.74	9.03	5.34	9.05	5.27	5.04	563.32
DN-myl9	3	OC	46	87.05	0.87	13.63	3.11	16.59	3.39	11.66	6.24	13.01	7.33	5.02	935.17
DN-myl9	3	OC	45	48.86	0.73	17.04	3.27	17.3	3.54	5.56	5.89	7.05	6.02	4.68	506.64
DN-myl9	3	OC	44	48.52	0.72	12.64	7.95	12.94	7.36	12.86	6.41	12.78	4.21	6.48	1062.92
DN-myl9	3	OC	43	63.91	0.74	11.38	7.02	13.32	6.63	8.74	5.94	6.95	5.77	6.34	614.26
DN-myl9	3	OC	42	83.62	0.9	9.66	4.5	9.35	6.59	9.1	4.82	9.41	4.68	5.15	452.82
DN-myl9	3	OC	41	52.93	0.59	9.44	9.77	7.1	10.92	12.59	5.92	13.37	4.5	7.78	834.87
DN-myl9	3	OC	40	94.48	0.7	7.12	4.46	8.56	5.18	9.83	5.34	11.81	5.39	5.09	431.99
DN-myl9	3	OC	39	97.28	0.81	5.62	5.04	7.15	6.18	14.46	7.77	12.8	7.99	6.75	587
DN-myl9	3	OC	38	56.93	0.74	10.43	4.31	10.15	3.92	4.82	4.6	4.03	6.57	4.85	220.84
DN-myl9	3	OC	37	136.71	0.86	12.34	5.01	11.79	3.51	13.09	3.6	13.74	4.08	4.05	655.5
DN-myl9	3	OC	36	67.29	0.64	15.94	3.2	17.88	3.42	4.71	4.03	6.09	4.5	3.79	345.85
DN-myl9	3	OC	35	53.09	0.8	8.08	5.78	12.75	5.91	3.6	9.7	8.89	6.1	6.87	447
DN-myl9	3	OC	34	69.08	0.8	6.37	5.5	6.69	5.66	9.13	8.48	11.44	6.15	6.45	433.02
DN-myl9	3	OC	33	98.54	0.64	12.58	2.3	13.69	2.49	5.76	3.17	7.79	4.9	3.22	286.1
DN-myl9	3	OC	32	21.33	0.89	6.11	4.39	5.94	3.31	3.64	5.11	3.41	5.59	4.6	97.7
DN-myl9	3	OC	31	80.27	0.83	5.55	4.52	7.51	5.08	12.85	2.8	11.44	3.25	3.91	310.29
DN-myl9	3	OC	30	70.72	0.85	5.85	3.98	6.04	3.43	4.94	3.82	3.84	4.15	3.85	100.35
DN-myl9	3	OC	29	65.01	0.83	9.58	7.46	8.99	7.8	7.67	7.69	10.82	6.12	7.27	623.84
DN-myl9	3	OC	28	96.69	0.8	12.38	4.49	12.01	5.47	7.07	5.55	2.81	5.37	5.22	314.47
DN-myl9	3	OC	27	76.79	0.6	12.66	3.41	13.29	3.93	4.45	4.37	7.49	3.72	3.86	298.8
DN-myl9	3	OC	26	93.45	0.82	13.28	4.8	12.77	4.22	8.52	7.98	7.23	7.75	6.19	634.66
DN-myl9	3	OC	25	100.59	0.71	14.09	4.22	15.26	3.7	7.58	4.22	6.12	4.42	4.14	416.17
DN-myl9	3	OC	24	57.9	0.64	4.53	4.63	4.52	5.5	9.53	3.3	8.07	3.86	4.32	172.12
DN-myl9	3	OC	23	78.98	0.58	18.85	5.74	19.57	5.69	3.24	4.83	3.46	5.07	5.33	343.17
DN-myl9	3	OC	22	86.83	0.81	9.58	6.07	11.26	6.52	14.05	6.83	11.78	6.44	6.47	870.02
DN-myl9	3	OC	21	69.2	0.8	8.46	4.67	7.96	5.13	11.64	8.11	13.31	4.88	5.7	583.54
DN-myl9	3	OC	20	148.01	0.74	14.5	6.22	15.03	4.56	8.95	4.16	9.87	3.22	4.54	630.78
DN-myl9	3	OC	19	128.71	0.85	14.36	3.41	16.25	3.57	11.72	5.27	12.81	5.16	4.35	817.03
DN-myl9	3	OC	18	177.35	0.56	11.52	5.24	10.8	5.47	24.36	4.78	25.32	4.23	4.93	1366.67
DN-myl9	3	OC	17	123.76	0.69	18.12	4.39	16.61	3.67	6.99	4.01	7.53	4.26	4.08	514.68
DN-myl9	3	OC	16	62.92	0.88	5.16	3.89	8.36	4.11	7.41	3.52	7.95	4.17	3.92	203.64
DN-myl9	3	OC	15	64.42	0.62	14.19	4.28	13.61	4.76	4.76	4.07	7.58	4.14	4.31	369.85
DN-myl9	3	OC	14	68.92	0.73	14.37	6.35	15.69	7.26	6.42	3.12	6.47	4.14	5.22	505.41
DN-myl9	3	OC	13	56.79	0.72	5.48	3.58	8.8	2.86	12.69	5.95	12.24	7.4	4.95	440.33
DN-myl9	3	OC	12	97.18	0.92	9.52	8.74	10.76	5.43	5.81	5.86	6.44	5.06	6.27	389.57
DN-myl9	3	OC	11	99.41	0.64	15.06	3.46	15.8	2.63	7.48	4.45	7.79	4.44	3.75	441.19
DN-myl9	3	OC	10	36.71	0.43	12.42	3.45	12.59	2.75	7.54	4.76	3.51	6.08	4.26	294.32
DN-myl9	3	OC	9	111.64	0.61	13.74	5.21	13.95	4.34	6.48	5.15	7.94	5.44	5.04	502.61
DN-myl9	3	OC	8	102.99	0.85	13.91	4.88	13.33	5.01	13.73	6.84	13.46	6.2	5.73	1061.45
DN-myl9	3	OC	7	159.79	0.57	18.12	4.62	19.62	4.53	14.2	5.11	13.27	6.67	5.23	1356.16
DN-myl9	3	OC	6	122.23	0.74	15.33	3.63	16.03	4.36	10.17	4.33	13.36	5.57	4.47	825.07
DN-myl9	3	OC	5	89.92	0.7	16.11	4.13	15.26	4.21	7.02	4.03	6.23	4.27	4.16	432.28
DN-myl9	3	OC	4	87.34	0.66	15.05	5.72	17.67	3.1	7.29	3.9	8.06	2.89	3.9	490.01
DN-myl9	3	OC	3	90.25	0.52	18.1	4.11	17.71	3.67	7.96	5.6	10.54	4.91	4.57	757.3
DN-myl9	3	OC	2	88.9	0.7	7.15	4.16	5.51	4.25	14.95	3.24	17.04	3.41	3.77	381.2
DN-myl9	3	OC	1	78.27	0.65	4.49	3.1	10.02	2.96	15.12	4.24	21.36	4.28	3.65	482.35
DN-myl9	3	IC	24	64.8	0.89	6.87	6.74	9.41	7.63	5.94	3.49	4.83	4.78	5.66	248.1
DN-myl9	3	IC	23	45.67	0.58	11.82	4.13	13.61	3.24	3.73	4.05	3.3	5.16	4.15	185.25
DN-myl9	3	IC	22	74.2	0.65	12.54	4.04	13.58	3.73	4.04	4.19	5.58	4.57	4.13	259.6
DN-myl9	3	IC	21	98.86	0.61	18.72	4.32	19.73	4.02	8.09	5.61	6.79	5.99	4.99	713.02
DN-myl9	3	IC	20	47.72	0.7	8.78	4.88	11.69	5.66	2.82	5.48	5.52	5.05	5.27	224.82
DN-myl9	3	IC	19	55.11	0.73	11.53	6.3	11.87	8.86	7.95	7.83	7.81	8.05	7.76	715.44
DN-myl9	3	IC	18	17.63	0.7	4.56	7.49	9.21	8.05	4.42	9.1	9.02	10.46	8.78	405.99
DN-myl9	3	IC	17	52.88	0.83	6.37	3.66	6.04	2.9	11.89	5.45	12.86	4.57	4.15	318.28
DN-myl9	3	IC	16	59	0.9	9.76	5.74	9.93	5.97	8.05	5.57	9.17	5.89	5.79	491
DN-myl9	3	IC	15	60.83	0.69	10.42	4.53	11.4	4.16	5.27	3.2	5.9	3.22	3.78	230.17
DN-myl9	3	IC	14	55.66	0.82	12.35	6.22	12.97	4.76	5.05	5.94	6.77	4.44	5.34	399.54
DN-myl9	3	IC	13	87.42	0.54	17.87	5.17	19.35	4.6	3.99	3.53	5.76	4.23	4.38	397.6
DN-myl9	3	IC	12	82.39	0.44	13.63	5.72	11.93	5.14	6.16	5.31	4.98	5.38	5.39	383.51
DN-myl9	3	IC	11	102.23	0.74	12.07	3.23	13.01	4.73	5.78	6.19	7.72	6.37	5.13	434.23
DN-myl9	3	IC	10	22.58	0.88	5.46	5.77	5.87	5.43	5.29	5.44	3.84	5.26	5.48	141.59
DN-myl9	3	IC	9	80.76	0.59	7.91	7.01	9.85	7.28	12.06	5.19	9.03	5.27	6.19	579.4
DN-myl9	3	IC	8	86.89	0.84	6.01	4.66	7.07	5.13	9.12	4.23	7.25	4.46	4.62	247.31
DN-myl9	3	IC	7	91	0.91	14.98	6.39	13.44	7.89	12.16	6.16	11.44	5.73	6.54	1097.03
DN-myl9	3	IC	6	77.52	0.62	7.15	5.61	7.05	7.23	12.9	4.9	14.27	4.52	5.57	536.76
DN-myl9	3	IC	5	55.96	0.72	8	7.61	10.74	7.11	8.36	7.56	7.12	7.33	7.4	536.86
DN-myl9	3	IC	4	75.61	0.6	6.14	2.86	6.48	2.97	6.77	3.73	6.98	3.77	3.33	144.57
DN-myl9	3	IC	3	73.31	0.83	8.02	3.84	8.03	4.97	13.08	5.25	13.57	5.03	4.77	510.34
DN-myl9	3	IC	2	71.49	0.72	6.33	5.1	7.3	4.43	12.22	4.01	13.43	4.71	4.56	398.77
DN-myl9	3	IC	1	70.26	0.84	13.26	5.47	13.29	5.2	9.08	6.77	7.31	5.58	5.76	626.08
DN-myl9	1	OC	70	144.43	0.87	10.61	5.96	12.34	5.47	10.76	6.16	12.46	6.86	6.11	814.34
DN-myl9	1	OC	69	60.85	0.86	10.1	5.55	11.5	6.13	7.11	6.98	7.49	6.48	6.29	495.51
DN-myl9	1	OC	68	41.42	0.88	12.85	8.22	10.72	7.68	7.98	5.89	4.68	7.27	7.27	541.96
DN-myl9	1	OC	67	153.79	0.61	5.85	6.66	7.46	8.16	20.95	5	22.86	4.2	6.01	875.4
DN-myl9	1	OC	66	119.25	0.77	7.23	5.94	7.28	6.25	16.14	5.61	16.86	5.75	5.89	704.78
DN-myl9	1	OC	65	91.94	0.73	11.27	4.77	10.94	5.15	9.74	6.81	10.08	6.51	5.81	639.39
DN-myl9	1	OC	64	151.99	0.7	17.68	4.53	17.76	6.02	11.56	6.59	12.82	5.63	5.69	1229.62
DN-myl9	1	OC	63	137.41	0.73	18.57	5.25	18.37	5.24	10.14	7.09	11.44	7.53	6.28	1251.05
DN-myl9	1	OC	62	66.32	0.75	12.07	7.82	11.13	8.27	7.19	6.52	9.18	6.37	7.25	687.88
DN-myl9	1	OC	61	101.31	0.58	4.66	5.13	5.66	5.37	15.22	5.22	18.52	6.69	5.6	487.69
DN-myl9	1	OC	60	98.53	0.76	7.06	7.34	7	7.82	13.34	6.62	12.52	6.21	7	636.06
DN-myl9	1	OC	59	151.78	0.66	15.14	5.51	15.43	4.84	9.91	4.43	9.56	5.12	4.98	740.28
DN-myl9	1	OC	58	150.98	0.77	16.83	5.47	18.62	4.53	8.44	7.71	10.77	6.4	6.03	1026.17
DN-myl9	1	OC	57	79.18	0.79	11.65	7.06	11.23	5.57	5.3	5.71	7.2	6.23	6.14	439.19
DN-myl9	1	OC	56	116.07	0.8	12.06	7.02	12.12	4.61	10.97	6.68	11.01	6.81	6.28	834.42
DN-myl9	1	OC	55	129.54	0.66	17.54	5.93	18.91	4.37	6.86	6.3	6.75	6.08	5.67	703.2
DN-myl9	1	OC	54	96.72	0.84	15.74	4.56	10.94	5.54	8.96	5.06	10.9	4.99	5.04	667.3
DN-myl9	1	OC	53	101.21	0.82	11.99	4.89	11.51	4.93	12.6	8.34	11.12	7.21	6.34	883.86
DN-myl9	1	OC	52	110.19	0.75	14.06	5.58	14.5	5.72	7.81	5.79	8.04	5.61	5.68	642.23
DN-myl9	1	OC	51	129.37	0.72	12.77	4.64	13.21	5.13	7.59	5.37	10.17	5.61	5.19	598.38
DN-myl9	1	OC	50	162.07	0.68	21.91	4.13	21.12	5.43	9.75	6.34	8.93	5.77	5.42	1088.65
DN-myl9	1	OC	49	144.87	0.61	14.32	5.8	14.06	4.57	7.85	4.83	6.76	4.29	4.87	505.07
DN-myl9	1	OC	48	72.75	0.84	11.66	4.29	11.61	3.65	7.34	6.06	9.22	5.26	4.82	463.87
DN-myl9	1	OC	47	167.21	0.6	22.56	4.58	26.67	2.98	6.53	5.98	11.02	5.79	4.83	1043.8
DN-myl9	1	OC	46	113.68	0.82	11.87	3.61	17.26	6.06	9.41	5.41	8.89	4.86	4.99	664.35
DN-myl9	1	OC	45	136.35	0.81	10.9	3.93	14.04	3.4	8.69	3.85	12.98	3.57	3.69	498.23
DN-myl9	1	OC	44	131.35	0.89	13.7	3.85	14.73	3.48	9.45	4.02	11.88	4.81	4.04	612.48
DN-myl9	1	OC	43	157.69	0.69	10.17	7.44	11.53	7.96	18.29	5.85	18.98	5.03	6.57	1328.39
DN-myl9	1	OC	42	119.41	0.73	15.05	4.42	14.97	3.17	7.78	6.17	9.11	5.05	4.7	596.09
DN-myl9	1	OC	41	91.55	0.9	10.79	4.48	11.01	4.67	11.3	4.81	8.56	4.61	4.64	502.49
DN-myl9	1	OC	40	103.4	0.64	5.86	5.41	5.65	6.1	17.35	5.14	14.03	4.64	5.32	480.6
DN-myl9	1	OC	39	138.05	0.59	18.72	6.17	20.11	6.05	9.79	6.16	12.46	6.82	6.3	1360.75
DN-myl9	1	OC	38	106.04	0.86	10.83	3.92	14.75	3.64	8.95	3.19	8.82	3.71	3.62	410.81
DN-myl9	1	OC	37	146.58	0.75	10.61	3.2	13.64	4.39	12.72	5.2	18.81	2.7	3.87	740.23
DN-myl9	1	OC	36	137.17	0.83	10.74	2.94	13	4.06	10.42	3.16	11.5	3.71	3.47	451.11
DN-myl9	1	OC	35	171.76	0.76	13.63	4.98	18.34	4.67	9.04	5.09	10.19	4.2	4.74	727.75
DN-myl9	1	OC	34	177.51	0.8	13.04	1.48	17.24	4.84	12.51	4.29	13.83	4.16	3.69	736.26
DN-myl9	1	OC	33	127.6	0.9	9.68	2.89	15.98	6.01	9.41	5.3	10.93	5.54	4.94	643.92
DN-myl9	1	OC	32	118.29	0.69	13.59	5.72	15.5	4.94	7.32	6.15	7.39	6.67	5.87	627.96
DN-myl9	1	OC	31	160.58	0.69	13.09	5.36	17.85	5.16	10.48	4.55	9.42	4.34	4.85	746.93
DN-myl9	1	OC	30	128.96	0.7	17.76	5.2	16.76	5.24	9.79	6.45	12.25	6.38	5.82	1106.52
DN-myl9	1	OC	29	98.8	0.64	16.86	6.01	19.8	5.31	6.09	3.26	7.67	2.89	4.37	550.79
DN-myl9	1	OC	28	72.15	0.89	5.65	3.74	7.05	3.92	12.82	4.69	9.89	5.14	4.37	315.28
DN-myl9	1	OC	27	105.44	0.88	12.11	5.44	10.76	5.12	12.77	6.2	13.51	5.5	5.57	836.17
DN-myl9	1	OC	26	65.71	0.87	11.79	7.84	11.58	4.12	9.12	5.1	8.87	4.74	5.45	572.83
DN-myl9	1	OC	25	99.8	0.81	10.69	6.96	14.18	6.68	7.8	4.44	9.75	4.5	5.65	615.97
DN-myl9	1	OC	24	198.85	0.57	23.08	4.51	26.26	3.31	9.86	5.39	10.19	7.49	5.18	1279.86
DN-myl9	1	OC	23	126.24	0.7	10.39	3.26	11.48	3.98	7.37	5.17	10.61	3.82	4.06	398.88
DN-myl9	1	OC	22	91.31	0.83	10.99	3.03	11.48	3.15	10.36	6.48	12.56	6.11	4.69	604.17
DN-myl9	1	OC	21	114	0.95	16.59	3.65	20.52	3.79	7.88	5.66	13.53	5.25	4.59	911.22
DN-myl9	1	OC	20	77.34	0.89	8.66	3.8	9.67	6	10.61	4.3	11.03	5	4.78	473.51
DN-myl9	1	OC	19	93.94	0.94	11.08	3.6	10.82	5.14	11.38	5.19	11.58	4.49	4.61	578.88
DN-myl9	1	OC	18	136.5	0.68	19.31	3.48	19	3.24	8.13	3.78	11.11	3.62	3.53	650.48
DN-myl9	1	OC	17	79.6	0.88	8.29	4.09	9.7	4.44	7.3	5.57	7.52	5.39	4.87	324.77
DN-myl9	1	OC	16	127.28	0.94	11.41	4.64	15.03	4.65	10.15	4.48	13.06	4.75	4.63	710.33
DN-myl9	1	OC	15	74.19	0.87	6.94	6.12	12.85	7.14	9.61	5.61	8.41	6.38	6.31	562.78
DN-myl9	1	OC	14	102.6	0.84	9.72	5.22	10.45	5.62	16	5.93	13.85	7.12	5.97	898.97
DN-myl9	1	OC	13	71.66	0.67	14.48	5.33	19.15	5.21	5.9	5.87	7.21	5.45	5.47	602.37
DN-myl9	1	OC	12	167.62	0.91	9.55	6.5	14.35	7.17	12	6.53	17.02	6.83	6.76	1171.71
DN-myl9	1	OC	11	107.05	0.67	20.18	4.8	21.64	4.26	7.03	5.24	5.03	4.54	4.71	593.87
DN-myl9	1	OC	10	117.32	0.66	15.72	4.69	19.09	5.05	6.92	7.37	8.32	7.1	6.05	802.72
DN-myl9	1	OC	9	135.02	0.75	8.48	6.32	13.72	6	13.69	6.7	17.83	6.28	6.33	1106.47
DN-myl9	1	OC	8	NA	NA	9.82	6.79	13.23	6.33	9.61	6.13	10.78	4.49	5.94	697.35
DN-myl9	1	OC	7	83.27	0.83	9.47	4.98	11.67	5.14	7.42	4.07	7.06	3.48	4.42	338.06
DN-myl9	1	OC	6	80.73	0.87	10.53	4.51	12.75	6.13	9.41	3.91	14.97	4.6	4.79	679.31
DN-myl9	1	OC	5	83.93	0.93	5.73	7.27	12.06	7.02	11.54	5.86	10.4	4.29	6.11	596.2
DN-myl9	1	OC	4	106.33	0.8	12.06	4.9	10.29	3.77	9.71	5.49	12.62	6.14	5.08	633.2
DN-myl9	1	OC	3	85.41	0.81	9.61	4.79	14.41	3.99	8.94	6.93	8.97	7.36	5.77	620.29
DN-myl9	1	OC	2	76.21	0.76	12.88	4.42	16.13	4.06	7.57	7.48	10.66	6.04	5.5	727.17
DN-myl9	1	OC	1	58.9	0.61	10.71	6.01	10.55	4.73	4.21	6.07	6.88	6.38	5.8	341.72
DN-myl9	1	IC	34	182.69	0.78	8.79	6.83	11	6.8	15.19	5.26	15.7	6.81	6.43	981.92
DN-myl9	1	IC	33	161.48	0.77	11.81	6.08	9.2	6.82	14.15	7.78	14.33	7.81	7.12	1065.46
DN-myl9	1	IC	32	119.85	0.8	12.14	4.12	12.72	6.23	11.51	5.48	12.64	4.13	4.99	748.96
DN-myl9	1	IC	31	148.1	0.89	14.78	4.18	16.22	6.06	11.4	6.32	11.29	6.1	5.67	996.18
DN-myl9	1	IC	30	135.76	0.84	14.46	4.17	16.01	3.71	8.85	6.43	9.39	6.24	5.14	713.82
DN-myl9	1	IC	29	120.37	0.94	11.86	6.32	9.59	8.02	12.69	5.33	13.33	5.35	6.26	872.77
DN-myl9	1	IC	28	69.33	0.83	8.33	6.38	9.39	6.58	9.51	5.97	9.08	6.22	6.29	517.8
DN-myl9	1	IC	27	104.04	0.81	9.27	7.8	9.93	6.4	13.03	4.1	13.73	4.19	5.62	722.2
DN-myl9	1	IC	26	99.46	0.84	9.98	8.12	11.28	7.5	10.57	5.23	12.03	4.71	6.39	767.56
DN-myl9	1	IC	25	55.14	0.91	8.74	7.88	7.91	7.9	10.17	6.41	9.01	7.46	7.41	591.79
DN-myl9	1	IC	24	53.98	0.9	12.58	5.85	8.69	6.29	4.81	7.11	10.1	7.88	6.78	537.74
DN-myl9	1	IC	23	85.7	0.81	9.9	7.19	11.91	7.89	9.2	4.4	12.8	3.49	5.74	688.84
DN-myl9	1	IC	22	121.83	0.87	8.39	5.96	10.85	6.18	16.25	4.16	16.55	5.07	5.34	842.88
DN-myl9	1	IC	21	139.94	0.76	17.32	3.56	18.49	4.61	9.09	6.56	9.91	6.97	5.43	922.78
DN-myl9	1	IC	20	87.11	0.66	12.71	4.48	13.29	4.35	8.43	6.15	11.29	7	5.5	704.35
DN-myl9	1	IC	19	132.64	0.7	20.09	5.63	21.33	4.95	8.63	6.6	8.72	6.19	5.84	1049.66
DN-myl9	1	IC	18	88.49	0.61	8.93	7.48	11.4	8.08	15.55	5.03	14.28	6.85	6.86	1040.05
DN-myl9	1	IC	17	66.66	0.71	8	4.65	8.53	6.49	10.67	5.59	11.57	5.94	5.67	520.88
DN-myl9	1	IC	16	64.74	0.83	9.54	6.66	9.56	7.06	8.89	6.93	9.14	7.24	6.97	600.29
DN-myl9	1	IC	15	53.78	0.77	7.24	6.06	6.56	6.45	4.99	5.52	5.51	5.4	5.86	212.19
DN-myl9	1	IC	14	63.16	0.82	9.54	5.71	13.12	3.97	6.92	6.02	7.52	5.64	5.34	436.42
DN-myl9	1	IC	13	88.57	0.87	10.32	7.96	6.83	9.44	5.11	6.03	9.25	6.54	7.49	461.3
DN-myl9	1	IC	12	74.11	0.92	12.85	7.19	11.14	7	8.16	8.8	7.47	7.47	7.62	713.84
DN-myl9	1	IC	11	92.72	0.91	10.02	6.36	8.68	5.62	12.46	7.88	10.39	7.55	6.85	732.01
DN-myl9	1	IC	10	58.78	0.68	13.38	8.54	5.57	7.64	9.95	6.67	4.15	7.59	7.61	508.34
DN-myl9	1	IC	9	64.55	0.71	7.63	7.51	9.31	6.95	6.09	8.13	6.53	7.61	7.55	403.52
DN-myl9	1	IC	8	58.82	0.9	10.12	6.16	6.72	6.7	9.99	7.14	7.86	7.46	6.87	515.89
DN-myl9	1	IC	7	99.99	0.7	14.13	4.28	19.14	3.61	7.18	6.8	10.49	5.73	5.11	750.28
DN-myl9	1	IC	6	108.8	0.8	11.71	4.19	15	3.64	11.66	5.31	11.79	6.12	4.82	753.97
DN-myl9	1	IC	5	98.38	0.87	12.45	6.05	11.24	3.27	11.55	4.31	10.97	4.78	4.6	613.86
DN-myl9	1	IC	4	115.78	0.88	12.12	4.16	10.84	3.46	7.4	5.85	12.83	6.91	5.1	591.63
DN-myl9	1	IC	3	58.01	0.91	8.07	11.52	7.13	9.09	11.2	9.51	10.04	5.04	8.79	709.46
DN-myl9	1	IC	2	68.58	0.92	9.05	6.82	8.91	8.35	10.67	6.18	19.75	6.92	7.07	965.32
DN-myl9	1	IC	1	67.01	0.96	6.89	5.54	9.9	6.56	9.61	7.23	13.68	6.64	6.49	634.71
CA-myl9	5	OC	54	94.48	0.58	11.74	7.23	13.91	7.19	8.52	4.7	10.65	4.69	5.95	731.73
CA-myl9	5	OC	53	49.61	0.91	7.2	6.05	9.35	6.48	5.69	6.14	6.17	6.37	6.26	307.18
CA-myl9	5	OC	52	83.85	0.67	8.16	7.7	10.48	8.7	9.17	4.87	11.9	4.23	6.38	625.94
CA-myl9	5	OC	51	80.82	0.86	12.31	3.84	11.85	5.12	8.94	7.69	9.75	5.82	5.62	634.15
CA-myl9	5	OC	50	87.91	0.67	10.51	4.57	14.73	5.79	11.9	7.91	10.36	7.44	6.43	902.81
CA-myl9	5	OC	49	106.18	0.55	15.03	6.11	19.7	3.96	6.68	7.13	10.14	7.22	6.11	891.57
CA-myl9	5	OC	48	138.07	0.81	13.47	4.4	13.33	6	10.45	5.26	10.38	5.08	5.19	723.62
CA-myl9	5	OC	47	110.57	0.71	10.21	7.33	9.63	7.23	13.62	5.42	11.75	6.29	6.57	826.42
CA-myl9	5	OC	46	99.3	0.67	7.58	6.24	7.9	6.63	14.17	3.94	14.33	4.51	5.33	587.87
CA-myl9	5	OC	45	82.37	0.5	8.22	6.49	6.43	6.76	9.37	5.56	9.43	5.99	6.2	426.9
CA-myl9	5	OC	44	86.47	0.56	11.65	5.44	15.81	4.34	6.02	5.44	6.98	6.66	5.47	488.17
CA-myl9	5	OC	43	105.45	0.43	23.49	4.8	25.46	6.25	6.71	6.82	4.43	6.75	6.16	839.08
CA-myl9	5	OC	42	107.47	0.71	7.19	6.06	12.1	8.44	15.23	3.76	17.33	5.15	5.85	918.96
CA-myl9	5	OC	41	152.75	0.6	11.49	5.62	12.15	6.34	16.45	3.79	21.42	4.19	4.99	1115.7
CA-myl9	5	OC	40	109.13	0.8	10.77	3.4	14.84	4.4	8.94	5.92	13.42	7.84	5.39	771.63
CA-myl9	5	OC	39	80.67	0.7	4.41	7.09	8.57	7.61	8.11	5.67	12.85	5.91	6.57	446.86
CA-myl9	5	OC	38	104.99	0.77	11.22	5.19	13.85	5.38	11.31	6.67	7.56	6.82	6.02	711.38
CA-myl9	5	OC	37	107.42	0.83	11.45	6.76	16.15	6.06	11.37	6.59	12.31	8.27	6.92	1130.67
CA-myl9	5	OC	36	118.61	0.75	13.71	4.52	17.57	4.71	9.59	6.48	10.37	7.01	5.68	886.58
CA-myl9	5	OC	35	99.02	0.8	12.41	4.07	12.06	3.63	10.89	7.19	10.23	5.59	5.12	661.51
CA-myl9	5	OC	34	65.36	0.88	7.27	3.05	12.78	6.33	6.94	5.78	7.74	4.05	4.8	353.38
CA-myl9	5	OC	33	85.6	0.76	9.53	4.78	15.17	5.03	9.44	7.96	12.66	5.87	5.91	806.52
CA-myl9	5	OC	32	120.97	0.54	8.94	5.64	7.27	7.58	10.27	6.3	12.08	4.99	6.13	554.99
CA-myl9	5	OC	31	80.44	0.81	8.23	6.43	12.22	5.96	10.97	3.96	10.8	4.96	5.33	592.95
CA-myl9	5	OC	30	90	0.85	6.68	6.71	12.54	3.89	13.76	7.36	9.72	5.29	5.81	655.77
CA-myl9	5	OC	29	100.99	0.73	10.2	3.1	13.75	4.33	7.6	7.56	14.67	5.94	5.23	697.71
CA-myl9	5	OC	28	79.6	0.9	10.11	4.65	14.72	4.87	11.51	4.97	15.61	5.49	5	840.9
CA-myl9	5	OC	27	54.71	0.79	7.49	8.62	6.74	7.34	12.08	4.28	6.78	6.84	6.77	454.23
CA-myl9	5	OC	26	115.31	0.49	7.78	6.34	9.33	9.65	12.59	5.27	15.37	3.73	6.25	747.19
CA-myl9	5	OC	25	69.67	0.85	7.5	5.79	13.49	6.92	7.41	5.59	12.12	3.4	5.43	555.97
CA-myl9	5	OC	24	115.38	0.46	21.52	4.37	19.95	4.85	6.65	7.66	9.25	7.44	6.08	1002.25
CA-myl9	5	OC	23	101.73	0.43	12.76	5.38	5.2	8.66	8.93	8.2	10.08	5.57	6.95	593.43
CA-myl9	5	OC	22	161.13	0.73	15.45	3.33	19.42	3.49	11.62	4.5	10.73	3.74	3.77	733.56
CA-myl9	5	OC	21	130.16	0.61	11.31	5.47	11.27	8.02	10.67	3.78	13.4	5.93	5.8	788.08
CA-myl9	5	OC	20	142.17	0.54	16.34	3.16	18.69	3.57	9.23	4.46	9.99	7.59	4.7	790.26
CA-myl9	5	OC	19	113.86	0.8	13.02	4.89	15.04	5.08	7.06	4.8	10.88	3.86	4.66	586.14
CA-myl9	5	OC	18	40.73	0.94	4.48	7.04	11.27	6.2	8.66	7.6	9.95	7.14	7	512.57
CA-myl9	5	OC	17	110.04	0.67	9.89	6.13	11.15	5.52	15.59	4.58	13.63	5.26	5.37	825.74
CA-myl9	5	OC	16	116.7	0.66	4.87	5.66	13.22	7.53	16.75	2.41	20.46	3.54	4.79	805.23
CA-myl9	5	OC	15	98.34	0.84	10.22	4.08	15.63	3.63	8.5	4.36	11.8	3.46	3.88	509.34
CA-myl9	5	OC	14	105.58	0.6	17.76	5.53	19.7	4.91	10.7	6.41	12.3	6.55	5.85	1260.06
CA-myl9	5	OC	13	152.98	0.47	18.93	4.06	22.29	3.07	6.43	4.55	5.73	4.78	4.12	515.65
CA-myl9	5	OC	12	120.59	0.59	20.52	3.42	21.55	3.68	4.94	3.79	6.81	3.85	3.69	455.39
CA-myl9	5	OC	11	175.27	0.6	22.19	3.91	23.94	4.07	6.51	3.53	8.64	3.3	3.7	646.89
CA-myl9	5	OC	10	139.44	0.6	14.33	2.91	16.96	2.78	9.64	5.53	13.35	6.27	4.37	786.35
CA-myl9	5	OC	9	95.72	0.68	6.98	5.36	11.86	3.69	10.53	5.51	11.45	5.56	5.03	520.73
CA-myl9	5	OC	8	123.52	0.55	11.55	5.16	20.89	6.15	6.76	4.15	7.97	3.72	4.8	572.81
CA-myl9	5	OC	7	142.62	0.79	14.23	5.12	15.51	4.81	8.85	3.2	11.89	4.17	4.33	666.92
CA-myl9	5	OC	6	126.66	0.69	10.19	6.21	15.45	5.45	11.9	5.45	10.68	5.27	5.6	809.81
CA-myl9	5	OC	5	108.07	0.82	11.57	4.06	11.69	5.81	13.28	4.91	13.86	4.67	4.86	767.4
CA-myl9	5	OC	4	147.81	0.75	13.62	6.12	16.41	4.76	8.05	4.36	11.67	5.45	5.17	765.78
CA-myl9	5	OC	3	167.89	0.61	20.49	2.77	23.66	4.75	12.41	8.01	8.7	7.82	5.84	1360.15
CA-myl9	5	OC	2	144.09	0.59	19.24	4.01	25.5	5.01	7.62	6.67	12.1	7.49	5.8	1278.19
CA-myl9	5	OC	1	97.61	0.89	14.01	4.96	15.34	5.73	11.8	6.38	14.01	5.83	5.73	1084.21
CA-myl9	5	IC	24	103.09	0.95	10.27	5.88	9.97	4.43	10.05	5.84	12.2	7.93	6.02	677.76
CA-myl9	5	IC	23	69.7	0.83	11.45	4.59	12.6	3.32	8.61	6.56	9.64	4.05	4.63	508.04
CA-myl9	5	IC	22	104.2	0.75	9.82	5.36	9.71	5.73	14.39	6.83	14.86	6.76	6.17	881.16
CA-myl9	5	IC	21	122.41	0.65	7.97	5.75	6.55	6.93	12.9	5.22	15.58	4.33	5.56	574.55
CA-myl9	5	IC	20	71.78	0.63	11.35	5.08	12.4	4.59	4.49	6.39	5.29	5.67	5.43	315.46
CA-myl9	5	IC	19	82.95	0.82	7.37	4.87	12.49	3.74	4.07	5.59	7.84	6.36	5.14	303.94
CA-myl9	5	IC	18	72.95	0.78	8	8.81	12.27	6.06	10.58	7.26	14.5	7.05	7.3	927.14
CA-myl9	5	IC	17	74.14	0.47	6.31	7.12	8.16	6.61	15.21	6.4	13.21	5.53	6.42	659.52
CA-myl9	5	IC	16	34.45	0.88	7.65	7.43	6.49	8.32	3.95	8.09	3.77	7.55	7.85	214.16
CA-myl9	5	IC	15	97.69	0.72	11.24	4.81	15.06	5.87	5.6	5.49	7.25	6.47	5.66	478.21
CA-myl9	5	IC	14	79.37	0.72	4.93	6.34	8.83	7.44	10.58	5.35	18.39	3.31	5.61	559.07
CA-myl9	5	IC	13	115.55	0.82	9.7	5.85	18.33	4.33	8.53	7.41	12.06	5.25	5.71	823.86
CA-myl9	5	IC	12	110.49	0.67	10.63	5	16.2	5.57	10.88	7.46	10	7.62	6.41	898.09
CA-myl9	5	IC	11	79.36	0.61	10.37	5.25	14.54	5.72	7.84	8.13	7.22	7.35	6.61	620.16
CA-myl9	5	IC	10	64.99	0.86	9.01	3.72	12.14	3.64	7.25	6.55	8.57	5.97	4.97	415.73
CA-myl9	5	IC	9	66.75	0.59	8.39	8.76	12.73	6.67	7.39	8.2	10.65	7.22	7.71	734.62
CA-myl9	5	IC	8	78.56	0.77	8.94	8.41	10.85	7.33	10.83	4.67	15.41	4.84	6.31	819.5
CA-myl9	5	IC	7	110.3	0.78	14.13	3.93	19.8	3.22	6.81	5.92	8.54	5.06	4.53	590.16
CA-myl9	5	IC	6	140.63	0.9	11.16	3.77	16.44	3.94	11.41	3.67	12.44	4.13	3.88	638.1
CA-myl9	5	IC	5	115.61	0.78	7.27	5.38	8.75	5.54	11.21	6.86	15.15	5.93	5.93	625.78
CA-myl9	5	IC	4	85.59	0.71	13.3	6.79	7.53	6.24	11.25	5.26	9.37	4.76	5.76	618.77
CA-myl9	5	IC	3	75.16	0.57	11.84	6.4	8.75	6.17	7.52	7.54	10.23	7.69	6.95	635.01
CA-myl9	5	IC	2	83.1	0.62	5.44	6.39	8.59	6.74	10.16	7.73	8.76	6.43	6.82	452.75
CA-myl9	5	IC	1	74.11	0.73	9.27	10.88	9.31	10.79	7.26	11.25	5.33	11.54	11.12	650.01
CA-myl9	6	OC	41	118.87	0.77	10.44	4.3	13.83	4.78	8.26	5.27	10.4	7.48	5.46	617.9
CA-myl9	6	OC	40	109.52	0.68	8.76	4.59	14.47	4.75	10.77	7.06	11.71	7.35	5.94	775.16
CA-myl9	6	OC	39	157.31	0.63	17.1	5	20.46	5.08	6.29	4.53	6.05	4.44	4.76	551.84
CA-myl9	6	OC	38	179.73	0.55	11.4	5.26	11.2	3.8	14.05	4.64	17.57	4.4	4.53	808.4
CA-myl9	6	OC	37	174.61	0.73	13.22	2.87	16.88	2.21	10.66	4.44	16.85	4.11	3.41	705.4
CA-myl9	6	OC	36	69.81	0.77	12.25	6.12	9.49	7.07	7.68	8	9.66	7.21	7.1	669.12
CA-myl9	6	OC	35	156.19	0.52	19.26	2.73	20.48	4.9	6.47	7.9	9.67	7.72	5.81	932.04
CA-myl9	6	OC	34	153.19	0.5	16.11	4.16	22.49	5.88	6.22	4.73	6.35	3.75	4.63	561.62
CA-myl9	6	OC	33	98.78	0.77	10	6.1	9.5	6.96	15.82	4.12	16.95	4.11	5.32	850.29
CA-myl9	6	OC	32	121.35	0.47	6.7	6.95	10.72	9.01	19.96	3.47	19.71	4.29	5.93	1024.48
CA-myl9	6	OC	31	142.2	0.95	13.21	4.41	11.99	5.91	12.67	5.15	11.64	5.89	5.34	817.84
CA-myl9	6	OC	30	170.29	0.83	13.35	5.64	15.21	6.01	11.04	4.36	14.54	4.16	5.04	920.97
CA-myl9	6	OC	29	99.09	0.93	9.21	9.13	10.05	9.32	9.19	7	6.11	6.23	7.92	583.46
CA-myl9	6	OC	28	84.61	0.92	14.57	4.36	14.1	3.15	10.56	6.41	13.3	6.89	5.2	889.71
CA-myl9	6	OC	27	114.99	0.82	11.66	2.44	13.92	3.3	10.47	6.27	13.6	5.88	4.47	688.44
CA-myl9	6	OC	26	119.77	0.79	13	3.34	12.23	4.9	11.06	4.11	13.48	3.69	4.01	620.69
CA-myl9	6	OC	25	158.79	0.75	12.22	3.93	11.49	5.31	9.51	4.2	11.79	4.02	4.37	551.11
CA-myl9	6	OC	24	187.12	0.66	15.46	3.21	22.12	4.8	9.69	3.89	13.86	6.26	4.54	1004.49
CA-myl9	6	OC	23	103.65	0.72	11.48	3.25	16.17	3.06	6.91	2.97	7.44	3.94	3.31	327.84
CA-myl9	6	OC	22	137.78	0.57	10.02	4.65	15.22	3.28	8.18	3.58	9.98	3.96	3.87	443.18
CA-myl9	6	OC	21	86.66	0.72	12.26	2.88	13.3	2.64	13.13	4.34	9.61	4.85	3.68	534.37
CA-myl9	6	OC	20	134.63	0.73	7.6	4.8	8.58	4.84	18.07	5.3	18.35	3.78	4.68	689.45
CA-myl9	6	OC	19	112.59	0.85	9.52	4.78	13.86	4.88	11.17	4.86	13.1	4.58	4.78	677.37
CA-myl9	6	OC	18	84.99	0.89	7.69	6.04	11.86	6.68	13.01	5.34	13.65	3.83	5.47	713.07
CA-myl9	6	OC	17	114.48	0.68	9.22	3.46	11.67	3.38	9.87	2.74	12.1	4.11	3.42	392.69
CA-myl9	6	OC	16	86.94	0.83	2.78	6.73	10.78	6.07	7.52	4.46	11.65	4.07	5.33	346.54
CA-myl9	6	OC	15	131.44	0.85	11.83	4.79	16.13	3.98	10.93	6.12	9.92	4.29	4.8	698.83
CA-myl9	6	OC	14	163.88	0.73	15.26	4.12	16.72	4.54	9.07	4.7	9.52	5.61	4.74	704.86
CA-myl9	6	OC	13	164.29	0.85	15.51	4.59	15.42	5.07	12	4.49	12.32	6.05	5.05	949.67
CA-myl9	6	OC	12	153.94	0.62	16.91	4.78	16.56	5.15	6.51	7.26	6.14	7.01	6.05	640.39
CA-myl9	6	OC	11	179.39	0.8	11.99	4.11	13.78	3.65	11.56	3.97	13.06	3.59	3.83	607.49
CA-myl9	6	OC	10	81.91	0.71	14.76	6.62	13.16	6.52	6.33	6.41	7.59	6.78	6.58	639.57
CA-myl9	6	OC	9	209.15	0.6	14.91	3.23	16.6	4.3	13.24	5.02	13.71	2.69	3.81	808.86
CA-myl9	6	OC	8	77.79	0.68	8.98	7.87	7.74	8.59	14.21	6.76	10.6	5.99	7.3	757.31
CA-myl9	6	OC	7	132.11	0.65	12.02	4.68	12.26	4.52	13.92	4.62	13.22	3.11	4.23	697.26
CA-myl9	6	OC	6	159.82	0.81	11.93	4.25	10.72	4.58	15.44	4.02	18.18	4.91	4.44	845.26
CA-myl9	6	OC	5	204.44	0.5	23.6	3.56	27.14	3.6	6.11	4.23	7.86	4.02	3.85	682.7
CA-myl9	6	OC	4	120.35	0.87	12.17	5.06	11.68	4.94	8.94	3.86	10.63	4.8	4.67	544.34
CA-myl9	6	OC	3	171.3	0.54	6.87	5.89	7.06	6.48	26.27	5.83	25.76	4.63	5.71	1034.17
CA-myl9	6	OC	2	130.81	0.64	17.34	4.74	15.39	4.77	7.39	5.16	9.76	5.4	5.02	704.11
CA-myl9	6	OC	1	174.73	0.77	14.3	5.11	17.46	5.96	10.85	4.99	10.37	4.2	5.07	853.39
CA-myl9	6	IC	20	109.35	0.86	9.84	6.26	12.59	5.34	10.06	6.34	12.83	6.07	6	770.45
CA-myl9	6	IC	19	119.51	0.92	7.69	5.24	19.73	7.15	6.5	5.61	12	4.56	5.64	715.25
CA-myl9	6	IC	18	137.77	0.88	12.05	4.4	15.49	4.39	13.86	4.86	7.31	6.49	5.04	733.88
CA-myl9	6	IC	17	76.31	0.92	8.81	4	12.26	5.4	12.3	8.01	6.99	7.14	6.14	623.63
CA-myl9	6	IC	16	62.53	0.94	6.5	9.54	11.14	7.41	8	4.44	11.84	4.45	6.46	565.21
CA-myl9	6	IC	15	131.86	0.91	9.32	4.26	13.86	3.36	10.58	4.24	13.29	3.95	3.95	546.74
CA-myl9	6	IC	14	95.52	0.81	10.09	5.16	12.56	7.79	11.79	3.53	16.87	2.9	4.85	786.28
CA-myl9	6	IC	13	47.51	0.91	11.98	7.03	8.9	6.08	8.09	5.44	8.68	8.63	6.8	594.83
CA-myl9	6	IC	12	84.56	0.89	10.64	5.63	13.58	6.34	11.23	4.58	10.48	3.82	5.09	669.43
CA-myl9	6	IC	11	110.91	0.71	17.33	4.7	16.4	5.69	6.11	4.26	7.63	4.84	4.87	564.54
CA-myl9	6	IC	10	134.69	0.84	12.58	4.66	13.54	3.93	13.46	6.98	14.82	6.41	5.5	1014.75
CA-myl9	6	IC	9	120.64	0.65	18.95	4.27	20.23	3.91	5.8	4.42	5.22	4.46	4.27	460.37
CA-myl9	6	IC	8	82.94	0.64	15.1	5.04	19.06	4.05	6.59	8.81	7.5	6.47	6.09	733.1
CA-myl9	6	IC	7	42.94	0.83	8.77	4.09	9.84	3.32	5.16	7.54	7.02	6.14	5.27	298.78
CA-myl9	6	IC	6	NA	NA	14.8	4.46	15.75	4.19	5.44	4.58	4.76	4.71	4.49	349.39
CA-myl9	6	IC	5	94.89	0.71	16.09	4.37	16.17	5.11	5.88	4.23	6.87	4.45	4.54	466.84
CA-myl9	6	IC	4	143.24	0.45	21.93	4.45	22.54	3.04	6.01	5.51	6.29	4.97	4.49	614.33
CA-myl9	6	IC	3	129.61	0.65	19.96	3.88	20.6	5.61	8.46	7.9	8.92	7.55	6.24	1098.81
CA-myl9	6	IC	2	109.68	0.52	18.54	5.88	20.62	4.33	6.85	6.52	8.51	6.55	5.82	875.18
CA-myl9	6	IC	1	97.83	0.77	15.35	5.41	14.51	7.16	6.51	5.98	8.28	5.2	5.94	655.54
WT-myl9	5	OC	50	179.81	0.74	11.01	4.88	14.92	5.59	15.57	5.13	17.91	4.87	5.12	1110.67
WT-myl9	5	OC	49	145.73	0.82	13.08	6.91	12.87	5.13	13.9	4.74	14.93	5.55	5.58	1044.12
WT-myl9	5	OC	48	120.03	0.8	11.01	6.45	10.77	6.68	13.55	5.15	14.82	5.31	5.9	911.01
WT-myl9	5	OC	47	178.99	0.69	10.14	6.53	11.01	7.1	19.41	5.15	21	4.47	5.81	1241.94
WT-myl9	5	OC	46	134.44	0.83	10.33	2.92	13.67	3.59	13.17	4	13.1	4.64	3.79	596.99
WT-myl9	5	OC	45	125.16	0.89	12.55	3.32	15.23	4.17	10.83	6.22	13.62	5.03	4.69	795.54
WT-myl9	5	OC	44	132.75	0.59	12.44	3.19	12.56	2.52	12.27	4.4	14.4	5.82	3.98	663.83
WT-myl9	5	OC	43	126.45	0.79	15.67	3.56	15.46	3.81	11.16	4.49	13.2	3.37	3.81	721.83
WT-myl9	5	OC	42	137.32	0.94	9.34	5.07	13.17	3.68	12.16	5.67	14.02	4.87	4.82	710.49
WT-myl9	5	OC	41	176.28	0.58	21.72	2.42	23.24	3.27	5.68	3.38	7.05	3.46	3.13	448.21
WT-myl9	5	OC	40	207.11	0.73	16.59	6.02	21.49	5.21	9.82	4.15	10.7	6.14	5.38	1050.99
WT-myl9	5	OC	39	142.85	0.89	10.98	3.01	13.68	3.42	11.35	4.27	12.43	3.58	3.57	523.38
WT-myl9	5	OC	38	175.76	0.72	13.74	3.64	14.16	4.07	11.07	4.04	10.75	3.84	3.9	593.18
WT-myl9	5	OC	37	174.24	0.7	12.34	4.3	16.08	4.25	13.36	4.56	12.86	3.74	4.21	784.76
WT-myl9	5	OC	36	169.04	0.76	16.81	3.51	19.65	4.49	9.24	4.12	10.39	4.25	4.09	732.26
WT-myl9	5	OC	35	167.84	0.69	18.49	2.9	20.42	2.88	8.69	3.59	8.92	4.93	3.58	612.4
WT-myl9	5	OC	34	85.92	0.76	8.93	5.52	13.29	4.86	6.27	5.33	9.03	6.47	5.55	471.28
WT-myl9	5	OC	33	150.93	0.67	7.21	5.23	9.04	5.15	19.91	3.29	19.92	4.91	4.65	751.6
WT-myl9	5	OC	32	130.66	0.84	12.22	3.74	15.07	2.71	11.62	3.3	11.2	3.75	3.38	525.45
WT-myl9	5	OC	31	200.18	0.82	18.36	4.2	20.8	3.09	9.27	5	12.52	2.59	3.72	793.57
WT-myl9	5	OC	30	153.12	0.84	14.12	2.6	14.54	2.4	12.95	5.56	12.18	5.57	4.03	726.08
WT-myl9	5	OC	29	178.39	0.67	20.41	2.96	23.56	1.91	13.06	4.93	14.95	4.51	3.58	1101.51
WT-myl9	5	OC	28	204.58	0.66	17.69	2.65	21.45	3.31	13.74	5.63	15.76	4.79	4.1	1182.05
WT-myl9	5	OC	27	158.7	0.84	16.97	3.73	19.45	2.76	13.23	3.86	14.43	2.77	3.28	826.05
WT-myl9	5	OC	26	142.15	0.72	13.5	3.18	15.85	3.95	8.51	3.61	10.65	3.81	3.64	511.38
WT-myl9	5	OC	25	94.45	0.85	10.27	3.34	11.64	2.78	11.5	4.79	11.55	4.65	3.89	491.14
WT-myl9	5	OC	24	120.87	0.88	10.17	2.84	12.15	2.48	10.13	3.62	11.76	3.43	3.09	377.74
WT-myl9	5	OC	23	123.87	0.79	13.38	3.57	17.96	2.74	10.79	4.11	13.23	3.17	3.4	639.4
WT-myl9	5	OC	22	123.05	0.84	11.01	3.15	13.14	3.12	10.45	4.38	12.83	3.46	3.53	495.8
WT-myl9	5	OC	21	181.42	0.84	13.03	4.17	17.37	3.53	12.34	4.34	11.93	3.51	3.89	717.06
WT-myl9	5	OC	20	212.53	0.4	26.2	3.9	32.77	3.38	5.13	3.66	7.35	4.35	3.82	703.29
WT-myl9	5	OC	19	144.53	0.61	13.98	2.91	18.13	3.32	9.77	5.44	11.84	5.26	4.23	734.23
WT-myl9	5	OC	18	188.43	0.56	21.74	3.75	26.17	3.19	12.22	5.27	14.67	4.67	4.22	1359.16
WT-myl9	5	OC	17	168.3	0.68	10.74	3.42	14.4	3.12	11.6	4.65	12.73	4.8	4	611.27
WT-myl9	5	OC	16	188.07	0.62	18.24	3.86	22.16	1.41	11.7	4.97	10.71	5.17	3.85	871.98
WT-myl9	5	OC	15	90	0.84	10.99	4.91	12.77	4.4	8.34	6.54	11.57	5.39	5.31	627.99
WT-myl9	5	OC	14	164.03	0.86	17.01	3.31	19.64	3.74	11.77	3.68	13.77	3.63	3.59	840.1
WT-myl9	5	OC	13	116.87	0.62	7.31	7.82	12	7.3	12.06	3.27	17.84	3.61	5.5	793.88
WT-myl9	5	OC	12	181.54	0.75	16.11	5.44	17.14	3.67	9.8	4.41	11.49	5.3	4.71	832.66
WT-myl9	5	OC	11	175.57	0.81	16.22	3.7	19.28	2.41	10.43	3.66	12.46	3.96	3.43	697.31
WT-myl9	5	OC	10	160.51	0.82	11.17	3.17	13.25	3.83	11.38	5.17	12.34	4.24	4.1	594.09
WT-myl9	5	OC	9	157.24	0.61	16.31	4.45	20.28	3.29	6.9	3.63	8.19	3.1	3.62	499.34
WT-myl9	5	OC	8	151.33	0.8	14.63	4.44	14.83	3.55	11.16	3.67	11.61	2.88	3.64	609.59
WT-myl9	5	OC	7	123.19	0.54	5.67	3.43	7.56	3.69	15.23	3.1	14.85	3.61	3.46	343.99
WT-myl9	5	OC	6	175.41	0.66	11.49	4.18	12.52	3.98	12.24	3.61	12.4	3.55	3.83	566.46
WT-myl9	5	OC	5	186.43	0.71	14.9	3.17	14.95	3.43	13.09	4.79	12.91	4.11	3.88	751.85
WT-myl9	5	OC	4	143.82	0.83	15.86	2.53	18.13	3.49	8.79	4.06	9.71	3.9	3.5	549.43
WT-myl9	5	OC	3	70.34	0.63	12.54	5.43	15.65	5.49	6.36	6.68	10.03	6.36	5.99	691.9
WT-myl9	5	OC	2	129.93	0.77	14.44	4.09	18.67	4	8.01	7.42	11.06	7.78	5.82	919.09
WT-myl9	5	OC	1	147.51	0.63	6.45	5.75	8.32	5.87	15.53	3.42	17.11	5.17	5.05	608.94
WT-myl9	5	IC	28	75.97	0.61	5.77	8.54	6.35	7.57	11.01	5.01	13.73	3.58	6.18	462.89
WT-myl9	5	IC	27	88.06	0.91	11.49	5.36	10.98	5.27	8.39	5.12	8.88	5.63	5.35	518.54
WT-myl9	5	IC	26	106.48	0.67	10.41	5.11	12.97	5	10.4	5.36	12.02	4.79	5.07	663.74
WT-myl9	5	IC	25	158.89	0.68	11.74	4.33	11.63	4.56	14.9	4.33	16.32	4.92	4.54	827.2
WT-myl9	5	IC	24	103.92	0.88	9.51	6.94	11.65	5.6	9.73	5.43	10.44	5.1	5.77	615.39
WT-myl9	5	IC	23	97.31	0.83	7.26	6.57	9.56	6.78	11.96	5.26	12.32	5.45	6.02	614.12
WT-myl9	5	IC	22	123.06	0.81	12.9	4.54	18.24	3.63	10.08	5.58	11.51	4.92	4.67	784.5
WT-myl9	5	IC	21	75.77	0.77	10.24	4.19	15.1	5.43	8.83	6.3	10.21	8.93	6.21	749.34
WT-myl9	5	IC	20	54.48	0.79	8.24	7.07	9	7.01	8.58	8.12	4.73	8.09	7.57	434.4
WT-myl9	5	IC	19	68.48	0.78	12.48	3.91	13.88	3.87	7.86	7.1	8.02	6.25	5.28	552.81
WT-myl9	5	IC	18	83.99	0.56	17.54	4.87	19.7	6.19	5.25	4.91	5.91	5.2	5.29	549.89
WT-myl9	5	IC	17	101.11	0.65	17.33	3.63	18.95	3.05	5.1	5.29	5.13	4.79	4.19	388.77
WT-myl9	5	IC	16	130.44	0.55	18.75	4.46	20.3	3.54	5.62	7.31	8.66	7.76	5.77	804.04
WT-myl9	5	IC	15	94.44	0.8	12.89	5.17	15.69	5.39	10.36	6.91	10.15	7.35	6.21	909.31
WT-myl9	5	IC	14	104.58	0.74	10.68	4.38	11.56	4.22	9.82	8.11	14.06	6.83	5.89	781.37
WT-myl9	5	IC	13	77.3	0.7	10.82	3.59	11.38	4.56	8.02	7.53	8.38	8.16	5.96	542.48
WT-myl9	5	IC	12	65.29	0.78	7.37	8.18	5.09	9.25	19.89	5.36	21.56	4.56	6.84	882.84
WT-myl9	5	IC	11	60.26	0.83	12.4	8.22	6.91	12.01	9.15	10.58	12.33	9.24	10.01	1038.24
WT-myl9	5	IC	10	121.55	0.73	12.42	6.23	11.08	5.33	8.06	5.1	11.64	5.34	5.5	636.56
WT-myl9	5	IC	9	85.33	0.73	12.33	5.16	12.53	5.24	9	7.26	7.95	8.05	6.43	677.1
WT-myl9	5	IC	8	132.8	0.76	10.32	4.5	10.26	4.75	11.71	6.62	13.27	5.17	5.26	676.03
WT-myl9	5	IC	7	142.03	0.77	16.29	3.6	17.99	4.12	10.63	6.74	10.38	5.66	5.03	905.68
WT-myl9	5	IC	6	163.99	0.79	14.59	5.02	16.26	4.77	11.64	5.19	11.76	5.2	5.05	910.48
WT-myl9	5	IC	5	96.52	0.69	13.19	5.5	13.49	7.28	8.36	6.11	6.68	6.91	6.45	647.04
WT-myl9	5	IC	4	89.51	0.9	7.14	7.37	12.77	7.32	9.02	5.99	9.88	6.71	6.85	644.18
WT-myl9	5	IC	3	36.43	0.62	11.97	7.72	10.57	7.72	4.44	8.54	5.48	8.52	8.13	454.18
WT-myl9	5	IC	2	45.68	0.86	5.12	11.85	3.75	12.61	8.07	10.77	6.16	11.57	11.7	369.19
WT-myl9	5	IC	1	93.54	0.76	11.12	7.15	11.45	9.58	11.25	7.7	12.57	9.12	8.39	1127.32
WT-myl9	3	OC	61	121.32	0.75	13.47	5.34	14.02	5.27	9.92	7.57	10.13	10.82	7.25	999
WT-myl9	3	OC	60	106.12	0.69	6.08	4.39	6.75	4.05	15.51	5.36	14.19	5.17	4.74	451.78
WT-myl9	3	OC	59	180.04	0.69	22.35	6.08	20.24	4.36	10.18	6.58	12.4	9.94	6.74	1620.43
WT-myl9	3	OC	58	99.9	0.79	20.08	3.75	18.04	5.05	8.81	9.82	9.57	7.97	6.65	1164.39
WT-myl9	3	OC	57	113.02	0.78	16.51	5.07	16.23	6.41	9.31	7.53	9.01	7.83	6.71	1006.16
WT-myl9	3	OC	56	136.98	0.92	10.53	3.48	14.12	4.63	10.88	5.75	12.01	8.09	5.49	774.06
WT-myl9	3	OC	55	63.19	0.64	9.91	6.05	6.52	7.62	12.9	6.43	13.04	7.03	6.78	722.67
WT-myl9	3	OC	54	206.69	0.78	10.11	5.78	11.13	5.5	16.3	6.46	16.01	5.52	5.82	997.66
WT-myl9	3	OC	53	116.85	0.86	11.23	7.81	13.45	5.82	9.94	5.87	11.58	5.99	6.37	846.13
WT-myl9	3	OC	52	125	0.92	12.97	6.49	12.9	6.52	9.74	5.79	12.02	4.87	5.92	832.79
WT-myl9	3	OC	51	69.3	0.82	6.84	5.19	8.86	5.62	10.48	5.62	11.04	4.74	5.29	447.04
WT-myl9	3	OC	50	64.9	0.85	10.75	7.98	10.41	8.4	9.22	5.99	10.03	5.74	7.03	715.63
WT-myl9	3	OC	49	125.35	0.54	6.43	8.94	8.99	9.84	19.62	5.7	19.58	4.57	7.26	1097.48
WT-myl9	3	OC	48	204.86	0.51	7.14	5.15	7.6	4.64	23.47	5.56	25.72	4.16	4.88	884.12
WT-myl9	3	OC	47	174.95	0.52	7.5	5.49	8.3	4.97	22.35	4.21	24.82	3.76	4.61	858.48
WT-myl9	3	OC	46	92.45	0.79	13.15	3.66	16.02	3.89	6.37	4.23	7.02	4.43	4.05	395.71
WT-myl9	3	OC	45	85.79	0.73	10.41	4.38	10.37	4.15	7.47	4.51	7.4	4.31	4.34	335.07
WT-myl9	3	OC	44	75.08	0.74	9.68	4.34	8.87	3.94	6.55	5.93	6.83	5.11	4.83	299.7
WT-myl9	3	OC	43	60.76	0.64	3.89	4.33	4.8	4.46	11.05	4.97	12.79	4.18	4.49	232.29
WT-myl9	3	OC	42	97.43	0.72	13.98	4.35	21.06	3.31	4.33	4.13	6.85	3.77	3.89	380.97
WT-myl9	3	OC	41	71.16	0.79	12.44	4.04	15.37	3.24	7.86	3.96	4.18	4.68	3.98	333.16
WT-myl9	3	OC	40	199.41	0.54	20.23	4.52	25.68	2.8	9.57	5.59	13.38	5.54	4.61	1214.97
WT-myl9	3	OC	39	186.58	0.74	15.01	4.53	17.01	3.01	10.14	3.62	11.28	3.24	3.6	617.28
WT-myl9	3	OC	38	126.04	0.89	7.8	5.94	10.71	3.37	14.2	3.77	18.17	3.75	4.21	630.25
WT-myl9	3	OC	37	80.23	0.86	8.72	5.7	12.69	4.84	8.77	5.39	9.04	4.88	5.2	495.94
WT-myl9	3	OC	36	155.83	0.92	10.79	4.62	14.42	3.32	13.01	3.97	12.61	3.58	3.87	625.29
WT-myl9	3	OC	35	86.2	0.76	11.25	4.5	9.31	5.6	12.61	4.97	14.81	4.53	4.9	690.6
WT-myl9	3	OC	34	221.59	0.61	16.4	4.61	17.14	4.32	10.61	3.61	12.47	4.95	4.37	846.19
WT-myl9	3	OC	33	113.62	0.85	13.65	3.27	14.66	3.83	8.23	3.7	8.62	3.17	3.49	416.5
WT-myl9	3	OC	32	85.42	0.87	11.48	2.92	13.2	2.06	9.38	3.32	12.68	3.78	3.02	411.05
WT-myl9	3	OC	31	163.44	0.62	22.14	2.19	23.63	3.77	11.15	6.19	12.41	6.52	4.67	1258.29
WT-myl9	3	OC	30	84.49	0.71	11.51	4.33	13.65	5.05	5.02	3.15	7.47	3.81	4.09	320.93
WT-myl9	3	OC	29	195.19	0.46	6.33	3.18	7.32	4.13	19.39	3.84	24.84	4.35	3.88	584.87
WT-myl9	3	OC	28	157.6	0.75	10.19	5.28	11.44	4.93	14.05	3.87	19.2	2.84	4.23	760.55
WT-myl9	3	OC	27	100.06	0.8	11.46	3.62	15.76	2.54	7.05	3	7.57	3.28	3.11	309.41
WT-myl9	3	OC	26	103.45	0.85	11.61	4	15.59	3.68	8.08	2.9	10.22	2.51	3.27	407.23
WT-myl9	3	OC	25	105.13	0.7	6.7	3	7.34	3.11	13.35	3.24	17.6	3.06	3.1	337.04
WT-myl9	3	OC	24	83.49	0.81	13.75	3.46	14.06	3.51	6.31	3.87	7.63	4.2	3.76	364.41
WT-myl9	3	OC	23	94.11	0.79	11.08	5.55	15.57	2.25	7.17	5.38	7.95	4.07	4.31	434.43
WT-myl9	3	OC	22	89.93	0.87	6.96	6.45	12.39	6.01	6.73	4.04	6.33	4.07	5.14	324.89
WT-myl9	3	OC	21	108.52	0.86	10.91	4.98	15.12	5.39	5.52	4.83	7.08	3.61	4.7	385.58
WT-myl9	3	OC	20	60.56	0.85	12.76	4.95	14.89	4.72	10.36	7.08	11.05	7.33	6.02	890.94
WT-myl9	3	OC	19	110.6	0.88	15.8	5.95	15.26	5.53	12.04	3.85	14.04	5.75	5.27	1067.23
WT-myl9	3	OC	18	70.86	0.77	13.22	6.13	13.31	6.16	9.31	9.16	6.93	8.95	7.6	818.61
WT-myl9	3	OC	17	142.58	0.71	18.35	4.09	17.98	4.48	10.82	8.61	11	9.13	6.58	1303.53
WT-myl9	3	OC	16	157.53	0.66	12.46	5.04	12.83	5.34	13.98	4.4	16.94	4.09	4.72	922.23
WT-myl9	3	OC	15	123.01	0.78	8.85	3.86	9.07	4.04	13.3	3.8	16.29	3.8	3.88	513.68
WT-myl9	3	OC	14	95.12	0.68	10.56	7.64	10.8	7.72	16.74	4.35	16.93	5.12	6.21	1116.09
WT-myl9	3	OC	13	154.46	0.77	13.01	5.29	13.99	6.84	10.3	5.35	11.57	6.19	5.92	873.56
WT-myl9	3	OC	12	166.22	0.8	15.78	4.91	15.87	4.98	12.74	5.58	12.52	5.52	5.25	1048.82
WT-myl9	3	OC	11	141.28	0.74	10.73	3.81	12.62	3.62	16.65	3.95	15.29	3.46	3.71	691.73
WT-myl9	3	OC	10	174.6	0.71	18.38	6.29	20.92	5.32	10.99	5.42	11.01	5.7	5.68	1228.27
WT-myl9	3	OC	9	72.91	0.83	11.54	3.65	11.48	3.91	6.57	4.54	7.13	5.14	4.31	339.82
WT-myl9	3	OC	8	86.74	0.9	9.59	6.99	14.65	7.18	10.87	7.85	12.15	6.77	7.2	1004.06
WT-myl9	3	OC	7	78.88	0.87	9.11	4.94	8.33	5.48	6.27	4.43	5.65	4.15	4.75	246.86
WT-myl9	3	OC	6	46.34	0.79	10.35	7.08	10.17	7.65	8.69	5.65	8.71	7.11	6.87	613.45
WT-myl9	3	OC	5	121.34	0.63	16.69	5.87	16.66	5.74	7.89	5.3	8.57	7.93	6.21	852.23
WT-myl9	3	OC	4	49.24	0.87	9.82	4.56	10.64	5.04	6.61	5.14	6.86	5.19	4.98	343.29
WT-myl9	3	OC	3	96.25	0.92	9.72	5.63	10.3	4.41	13.09	6.76	14.38	5.65	5.61	771.65
WT-myl9	3	OC	2	86.89	0.64	5.95	5.28	5.05	5.55	14.28	3.98	17.82	4.44	4.81	424.82
WT-myl9	3	OC	1	64.82	0.9	9.61	5.23	12.5	5.05	9.67	7.49	10.5	8.01	6.45	718.55
WT-myl9	3	IC	28	85.53	0.77	7.78	3.72	5.56	5.28	15.18	4.4	12.98	3.67	4.27	400.78
WT-myl9	3	IC	27	91.14	0.93	8.56	4.22	11.6	3.85	8.35	4.69	12.93	4.49	4.31	462.52
WT-myl9	3	IC	26	76.68	0.93	9.3	6.65	8.85	6.02	12.08	7.28	11.2	7.96	6.98	737.05
WT-myl9	3	IC	25	69.38	0.83	8.45	7.43	8.95	7.41	10.05	6.22	9.69	5.54	6.65	571.03
WT-myl9	3	IC	24	61.46	0.93	9.77	5.91	8.83	5.17	14.31	8	6	6.18	6.32	596.4
WT-myl9	3	IC	23	96.14	0.87	12.93	5.45	13.15	5.98	11.31	7.75	9.41	7.9	6.77	914.59
WT-myl9	3	IC	22	86.34	0.78	14.93	7.28	11.26	5.63	7.53	5.4	8.81	6.21	6.13	655.83
WT-myl9	3	IC	21	114.34	0.85	11.19	7.72	11.73	8.75	11.22	5.89	14.95	4.96	6.83	1024.19
WT-myl9	3	IC	20	128.68	0.86	6.21	7.12	11.9	4.87	11.27	6.23	14.73	3.73	5.49	645.96
WT-myl9	3	IC	19	95.89	0.74	8.25	6.11	13.17	5.92	10.47	5.32	12.2	4.1	5.36	651
WT-myl9	3	IC	18	76.11	0.89	8.34	5.28	12.84	5.11	5.95	6.35	7.34	5.61	5.59	393.2
WT-myl9	3	IC	17	113.82	0.9	7.58	4.44	11.95	3.5	9.21	3.32	12.19	5.87	4.28	447.46
WT-myl9	3	IC	16	87.78	0.86	9.83	6.6	9.77	5.7	12.53	4.89	12.71	5.59	5.7	704.33
WT-myl9	3	IC	15	116.3	0.93	10.75	5.61	14.65	5.65	9.83	5.64	11.04	5.06	5.49	727.56
WT-myl9	3	IC	14	136.84	0.79	16.71	5.22	17.8	5.23	10.02	7.86	11.19	6.16	6.12	1119.44
WT-myl9	3	IC	13	85.01	0.72	11.19	7.04	13.13	5.29	5.43	5.73	7	5.46	5.88	444.38
WT-myl9	3	IC	12	64.5	0.76	8.95	6.59	12.68	5.34	6.32	8.97	7.45	9.09	7.5	558.27
WT-myl9	3	IC	11	61.56	0.85	7.69	8.96	4.95	6.35	11.58	9.65	8.59	8.64	8.4	535.39
WT-myl9	3	IC	10	57.9	0.55	4.94	11.71	6.09	11.68	10.25	13.62	13.34	10.09	11.78	765.96
WT-myl9	3	IC	9	140.28	0.61	7.46	7.83	6.8	8.37	19.62	4.62	19.75	4.77	6.4	897.92
WT-myl9	3	IC	8	129.04	0.8	15.65	7.1	15.22	8.15	8.97	8.34	10.61	8.27	7.97	1203.58
WT-myl9	3	IC	7	115.56	0.85	13.01	5.98	13.32	6.24	8.24	6.88	9.07	7.12	6.56	746.9
WT-myl9	3	IC	6	111.17	0.73	13.24	5.34	14.63	4.75	10.42	7.89	11.1	9.17	6.79	1017.72
WT-myl9	3	IC	5	124.01	0.88	12.88	8.86	13.25	8.82	13.33	6.68	14.16	6.25	7.65	1374.22
WT-myl9	3	IC	4	104.66	0.66	10.89	4.96	10.82	6.84	12.23	5.15	13.38	5.03	5.5	763.8
WT-myl9	3	IC	3	97.1	0.65	14.1	7.16	13.49	8.67	6.51	5.12	6.07	4.86	6.45	559.89
WT-myl9	3	IC	2	49.32	0.72	11.92	10.84	11.97	13.54	6.37	8.29	7.81	7.6	10.07	852.62
WT-myl9	3	IC	1	91.45	0.82	7.79	8.07	5.75	9.16	10.32	7.22	10.07	7.15	7.9	545.26
DN-myl9	2	OC	64	117.8	0.84	9.9	8.19	12.82	10.27	12.79	7.29	11.96	7.51	8.32	1168.92
DN-myl9	2	OC	63	115.44	0.8	15.15	8.66	11.22	8.33	8.13	9.31	5.78	8.77	8.77	803.99
DN-myl9	2	OC	62	195.65	0.77	8.35	7.69	10.73	8.07	14.82	10	15.03	10.06	8.96	1275.05
DN-myl9	2	OC	61	92.32	0.93	8.97	9.36	9.02	8.45	10.76	7.57	11.26	8.12	8.38	829.42
DN-myl9	2	OC	60	164.2	0.79	11.09	6.44	14.3	8.27	10.64	7.37	10.52	6.55	7.16	961.35
DN-myl9	2	OC	59	157.57	0.73	6.32	7.86	11.88	9	11.54	7.66	12.87	8.45	8.24	915.46
DN-myl9	2	OC	58	103.97	0.81	11.33	8.38	11.86	7.43	8.36	8.67	9.56	8.9	8.35	866.97
DN-myl9	2	OC	57	137.88	0.72	9.18	8.76	12.01	8.96	10.13	9.63	12.31	9	9.09	1080.28
DN-myl9	2	OC	56	70.2	0.9	11.36	9.77	9.83	10.62	11.97	8.82	8.11	8.72	9.48	1008.69
DN-myl9	2	OC	55	53.61	0.66	10.25	6.45	12.31	7.74	9.24	6.42	16.84	7.83	7.11	1045.82
DN-myl9	2	OC	54	132.01	0.63	12.62	6.26	19.11	8.16	7.68	8.16	6.7	8.53	7.78	887.17
DN-myl9	2	OC	53	155.42	0.61	6.37	7.41	8.4	7.54	24.15	8.49	16.66	9.37	8.2	1236.04
DN-myl9	2	OC	52	132.1	0.65	7.67	8.24	12.71	7.93	8.68	8.57	8.36	9.89	8.66	751.63
DN-myl9	2	OC	51	143.08	0.49	16.24	6.29	16.03	8.57	5.98	6.03	12.33	6.18	6.77	999.67
DN-myl9	2	OC	50	162.19	0.82	12.86	6.79	12.18	6.96	10.35	8.29	14.31	7.62	7.42	1144.67
DN-myl9	2	OC	49	159.69	0.65	21.05	7.12	26.96	4.99	8.89	6.62	9.72	9.08	6.95	1552.96
DN-myl9	2	OC	48	122.22	0.83	14.14	4.26	15.55	8.21	6.7	7.37	10.33	7.42	6.82	861.45
DN-myl9	2	OC	47	141.19	0.68	15.89	3.81	17.99	6.26	7.15	5.19	12.94	6.07	5.33	907.39
DN-myl9	2	OC	46	70.21	0.93	11.73	3.28	10.58	6.06	6.08	6.69	10.39	8.3	6.08	558.75
DN-myl9	2	OC	45	126.11	0.82	9.54	7.29	8.02	9.44	15.22	9.56	13.71	8.9	8.8	1117.31
DN-myl9	2	OC	44	107.32	0.81	14.49	6.5	14.18	6.2	8.5	7.36	11.51	7.68	6.94	994.63
DN-myl9	2	OC	43	92.27	0.86	8.2	6.57	15.64	5.81	7.01	7.71	9.4	6.9	6.75	659.93
DN-myl9	2	OC	42	116.68	0.69	6.81	9.55	9.61	9.23	10.95	8.68	9.9	9.98	9.36	801.12
DN-myl9	2	OC	41	139.26	0.59	22.47	9.04	19.28	6.61	9.47	7.91	8.02	7.33	7.72	1409.76
DN-myl9	2	OC	40	169.02	0.75	10.39	7.87	12.55	7.19	11.41	7.64	22.12	5.15	6.96	1338.85
DN-myl9	2	OC	39	93.1	0.77	5.7	7.63	19.27	8.12	12.92	5.29	14.11	8.14	7.3	1230.92
DN-myl9	2	OC	38	149.22	0.94	10.23	4.9	19.67	5.33	10.28	4.29	14.61	5.65	5.04	938.17
DN-myl9	2	OC	37	162.63	0.9	10.23	6.1	20.26	6.76	10.36	6.84	13.91	7.01	6.68	1235.32
DN-myl9	2	OC	36	119.65	0.83	9.41	6.46	10.04	6.46	9.74	5.98	9.39	6.83	6.43	598.35
DN-myl9	2	OC	35	195.77	0.57	11.8	4.06	15.13	4.23	21.71	5.96	31.75	4.9	4.79	1723.11
DN-myl9	2	OC	34	65.23	0.78	15.91	5.85	8.24	6.51	11.8	9.58	5.91	8.28	7.56	807.81
DN-myl9	2	OC	33	200.83	0.8	14.96	4.9	12.37	5.16	17.33	5.12	22.02	4.95	5.03	1353.03
DN-myl9	2	OC	32	83.43	0.71	10.08	6.91	13.81	6.57	7.76	8.48	11.74	7.15	7.28	847.56
DN-myl9	2	OC	31	182.78	0.78	15.1	4.77	18.07	4.8	9.68	4.54	15.34	5.89	5	1037.39
DN-myl9	2	OC	30	141.68	0.78	15.14	6.59	14.43	4.74	11.29	7.27	19.21	4.51	5.78	1302.66
DN-myl9	2	OC	29	88.92	0.82	12.51	4.91	10.02	6.83	7.98	6.48	7.53	6.11	6.08	531.37
DN-myl9	2	OC	28	67.93	0.91	9.4	6.94	14.75	5.45	6.27	4.82	9.98	4.82	5.51	540.34
DN-myl9	2	OC	27	73.56	0.71	5.66	5.23	12.71	5.21	11.56	3.19	13.29	3.32	4.24	483.6
DN-myl9	2	OC	26	105.41	0.81	13.98	6.82	17.3	6	9.22	7.84	11.43	8.72	7.35	1186.09
DN-myl9	2	OC	25	200.54	0.84	16.87	6.32	19.42	7.03	11.87	6.6	11.83	5.27	6.31	1355.69
DN-myl9	2	OC	24	170.4	0.88	9.81	7.65	10.18	7.09	12.07	7.2	13.36	6.34	7.07	898.5
DN-myl9	2	OC	23	NA	0.89	8.41	7.26	9.11	7.4	10.81	9.8	10.79	9.88	8.59	812.21
DN-myl9	2	OC	22	128.39	0.89	9.19	8.82	8.84	8.33	8.53	6.07	9.9	6.25	7.37	612.04
DN-myl9	2	OC	21	117.21	0.68	17.76	7.69	18.14	6.06	8.9	9.64	10.77	8.02	7.85	1386.27
DN-myl9	2	OC	20	118.59	0.7	16.99	8.4	16.26	6.2	10.31	8.9	5.65	7.76	7.82	1036.8
DN-myl9	2	OC	19	77.98	0.65	12.59	6.88	13.57	7.05	6.68	7.67	7.86	8.32	7.48	711.29
DN-myl9	2	OC	18	151.57	0.74	17.85	6.32	18.75	5.55	8.64	6.15	8.53	5.74	5.94	933.21
DN-myl9	2	OC	17	107.16	0.83	9.94	7.14	9.39	5.12	8.2	8.82	9.8	7.59	7.17	623.46
DN-myl9	2	OC	16	111.7	0.75	12.51	6.63	13.6	6.69	7.43	5.72	17.38	5.73	6.19	1002.86
DN-myl9	2	OC	15	122.65	0.67	10.81	7.66	14.4	6.69	8.06	7.95	8.42	7.63	7.48	777.17
DN-myl9	2	OC	14	111.61	0.67	13.32	9.11	16.71	8.69	9.18	7.21	8.93	6.9	7.98	1084.63
DN-myl9	2	OC	13	81.09	0.85	9.37	9.33	9.65	10.38	10.89	8.84	13.09	7.8	9.09	1036.2
DN-myl9	2	OC	12	121.58	0.84	13.74	5.67	14.27	5.54	11.02	9.09	11.94	7.48	6.95	1116.6
DN-myl9	2	OC	11	107.78	0.82	10.81	7.95	11.94	8.51	11.4	5.77	12.1	6.3	7.13	953.3
DN-myl9	2	OC	10	119.23	0.68	15.14	3.94	18.1	5.37	7.98	7.9	7.29	8.48	6.42	814.97
DN-myl9	2	OC	9	147.39	0.7	13.1	5.34	14.46	5.76	11.71	7.61	13.01	8.44	6.79	1156.05
DN-myl9	2	OC	8	189.82	0.84	11.84	6.78	13.93	6.25	11.78	5.85	12.66	6.27	6.29	990
DN-myl9	2	OC	7	119.2	0.8	6.29	5.28	12.03	6.53	13.11	5.04	20.29	4.5	5.34	816.49
DN-myl9	2	OC	6	97.43	0.83	10.35	8.24	10.83	5.67	9	9.14	9.84	7.27	7.58	756.16
DN-myl9	2	OC	5	98.59	0.61	10.32	8.58	18.35	8.93	4.87	7.84	9.87	6.84	8.05	850.21
DN-myl9	2	OC	4	64.59	0.87	14.21	7.19	7.5	9.86	6.51	6.22	6.13	7.5	7.69	527.73
DN-myl9	2	OC	3	91.63	0.78	10.52	7.78	9.82	8.52	10.18	7.58	6.07	7.58	7.87	649.89
DN-myl9	2	OC	2	100.69	0.67	12.7	4.14	14.45	4.5	6.24	5.14	7.35	5.16	4.74	436.77
DN-myl9	2	OC	1	102.45	0.62	6.04	7.15	8.02	8.35	15.49	6.46	17.13	4.75	6.68	765.64
DN-myl9	2	IC	26	103.07	0.93	4.35	8.57	10.19	10.11	8.21	8.8	13.49	7.22	8.68	684.28
DN-myl9	2	IC	25	121.85	0.86	9.24	7.63	16.03	6.35	9.22	8.51	11.43	8.7	7.8	1017.23
DN-myl9	2	IC	24	96.21	0.9	11.88	7.39	12.35	7.15	8.8	7.87	8.04	7.81	7.56	770.67
DN-myl9	2	IC	23	129.95	0.79	12.53	7.93	14.69	7.42	8.88	7.71	10.52	7.97	7.76	1024.12
DN-myl9	2	IC	22	137.3	0.73	15.88	8.08	18.73	7.21	8.25	7.71	7.32	8.36	7.84	1056.2
DN-myl9	2	IC	21	81.19	0.82	14.08	8.9	11.27	7.71	6.91	8.42	7.4	8.23	8.32	754.08
DN-myl9	2	IC	20	75.5	0.79	10.68	7.3	10.45	8.97	6.44	7.78	5.85	7.27	7.83	508.34
DN-myl9	2	IC	19	56.78	0.8	9.08	11.6	9.63	10.6	5.58	7.3	5.45	7.94	9.36	482.91
DN-myl9	2	IC	18	93.8	0.87	8.2	8.28	9.99	8.2	11.57	8.55	12.35	7.71	8.19	890.33
DN-myl9	2	IC	17	106.45	0.68	10.74	8.32	15.65	8.04	7.1	7.21	7.27	7.13	7.68	727.64
DN-myl9	2	IC	16	82.03	0.88	7.95	6.51	15.02	5.52	10.44	8.52	9.59	8.06	7.15	822.7
DN-myl9	2	IC	15	123.93	0.75	9.11	5.45	15.41	6.15	9.27	7	10.29	7.09	6.42	770.08
DN-myl9	2	IC	14	158.5	0.76	12.05	10.59	16.83	9.47	9.97	5.77	9.55	7.43	8.32	1171.87
DN-myl9	2	IC	13	97.84	0.88	9.42	6.62	12.08	7.12	10.35	7.02	10.25	8.8	7.39	818.26
DN-myl9	2	IC	12	93.11	0.73	9.48	7.13	15.18	5.82	7.56	7.34	7.84	6.57	6.72	637.53
DN-myl9	2	IC	11	85.32	0.89	7.62	6.55	13.72	9.48	9.02	8.37	6.82	7.73	8.03	678.8
DN-myl9	2	IC	10	41.93	0.62	3.27	7.19	7.12	8.68	11.94	5.66	15.38	5.32	6.71	476.34
DN-myl9	2	IC	9	56.78	0.65	7.73	10.05	13.91	10.66	7.15	10.87	8.89	10.37	10.49	910.07
DN-myl9	2	IC	8	142.81	0.65	17.77	10.83	13.53	8.03	7.64	7.51	7.42	7.34	8.43	993.13
DN-myl9	2	IC	7	132.93	0.8	13.83	6.76	17.13	8.66	8.03	5.35	8.3	6.84	6.9	872.44
DN-myl9	2	IC	6	180.46	0.84	10.64	4.71	12.83	5.39	13.34	7.27	14.81	5.22	5.65	932.8
DN-myl9	2	IC	5	98.35	0.87	7.72	7.65	12.28	8.75	10.78	9.08	12.57	7.94	8.36	975.45
DN-myl9	2	IC	4	NA	0.78	7.3	7.93	7.67	7.4	8.08	7.85	9.44	7.14	7.58	497.01
DN-myl9	2	IC	3	62.54	0.88	6.42	10.62	8.72	10.03	9.49	10.81	8.51	8.11	9.89	673.98
DN-myl9	2	IC	2	61.76	0.89	8.26	9.94	8.77	11.66	9.74	13.44	9.3	10.02	11.27	913.17
DN-myl9	2	IC	1	73.56	0.86	7.5	12.37	11.35	12.52	6.26	13.23	6.11	12.81	12.73	742.22
DN-myl9	3	OC	64	90.77	0.61	9.38	6.58	12.29	9.47	8.65	5.74	12.17	7.75	7.39	832.97
DN-myl9	3	OC	63	95.04	0.74	8.25	7.42	13.26	4.48	6.84	6.17	9.6	6.17	6.06	535.74
DN-myl9	3	OC	62	99.29	0.74	7.2	9.31	10.97	9.84	14.07	4.76	16.05	4.63	7.14	976.21
DN-myl9	3	OC	61	146.83	0.64	8.84	8.25	9.38	6.95	22.68	4.88	21.03	4.52	6.15	1224.46
DN-myl9	3	OC	60	110.14	0.86	11.18	5.93	12.85	5.67	6.4	6.2	10.19	5.47	5.82	579.8
DN-myl9	3	OC	59	95.81	0.75	5.69	7.67	8.66	8.35	16.29	4.38	16.08	4.36	6.19	718.83
DN-myl9	3	OC	58	96.19	0.77	9.02	4.85	11.66	4.95	11.72	5.99	12.81	4.95	5.19	657.56
DN-myl9	3	OC	57	87.28	0.85	12.35	8.21	8.38	9.02	9.29	5.86	9.19	7.57	7.67	734.1
DN-myl9	3	OC	56	127.13	0.81	8.41	6.26	8.22	7.68	12.68	5.09	15.13	4.85	5.97	690.25
DN-myl9	3	OC	55	39.12	0.63	9.41	7.69	5.89	8.23	11.62	5.21	9.64	6.44	6.89	560.49
DN-myl9	3	OC	54	88.61	0.67	12.31	5	12.57	8.08	11.43	5.22	11.64	5.52	5.96	854.52
DN-myl9	3	OC	53	69.58	0.83	11.79	4.47	12.29	4.79	11.23	7.85	7.47	8.06	6.29	708.37
DN-myl9	3	OC	52	62.61	0.85	10.38	8.5	10.16	8.38	8.06	10.89	7.98	10.36	9.53	785.15
DN-myl9	3	OC	51	117.64	0.6	6.13	11.25	8.48	9.52	13.05	6.27	15.2	5.92	8.24	850.23
DN-myl9	3	OC	50	71.33	0.68	10.43	5.03	13.33	5.19	7.79	6.27	5.89	7.64	6.03	490.2
DN-myl9	3	OC	49	84.13	0.52	12.51	4.29	17.91	5.58	3.9	5.99	6.86	5.14	5.25	429.61
DN-myl9	3	OC	48	70.77	0.67	12.7	5.92	13.96	6.41	7.68	6.99	5.39	5.96	6.32	550.54
DN-myl9	3	OC	47	70.16	0.67	9.14	6.18	12.58	6.27	10.89	7.67	10.33	7.36	6.87	791.59
DN-myl9	3	OC	46	88.45	0.65	5.76	8.61	9.08	8.4	20.24	5.72	23.65	4.86	6.9	1123.13
DN-myl9	3	OC	45	47.59	0.5	14.8	5.19	23.1	6.59	4.44	10.42	6.06	9.92	8.03	798.88
DN-myl9	3	OC	44	124.05	0.9	11.98	5.8	13.79	6.87	12.08	5.57	19.84	4.48	5.68	1168.06
DN-myl9	3	OC	43	43.44	0.84	8.52	6.55	7.71	5.78	9.9	3.38	8.34	2.94	4.66	345.07
DN-myl9	3	OC	42	51.3	0.85	6.53	7.12	10.57	5.25	9.55	6.13	12	5.77	6.07	558.98
DN-myl9	3	OC	41	101.18	0.93	10.04	4.32	11.99	4.97	10.97	3.36	12.26	2.56	3.8	486.49
DN-myl9	3	OC	40	134.56	0.83	10.94	3.88	10.23	3.92	11.39	5.21	17.84	5.64	4.66	721.29
DN-myl9	3	OC	39	94.96	0.88	8.76	3.1	12.11	5.45	13.36	3.97	12.6	4.78	4.33	585.81
DN-myl9	3	OC	38	59.82	0.89	9.86	4.8	10.68	7.55	9.35	9.03	9.06	8.12	7.38	697.2
DN-myl9	3	OC	37	110.89	0.63	7.45	5.58	8.87	4.11	13.17	4.53	11.86	5	4.81	490.7
DN-myl9	3	OC	36	81.05	0.84	13.98	5.04	7.61	6.53	7.89	4.7	4.94	3.99	5.07	350.75
DN-myl9	3	OC	35	79.14	0.82	12.16	3.71	11.25	5.09	9.27	3.57	12.98	5.53	4.48	582.73
DN-myl9	3	OC	34	96.38	0.87	9.58	3.91	13.02	3.38	5.05	5.88	12.02	5.02	4.55	438.59
DN-myl9	3	OC	33	99.36	0.72	7.27	4.53	11.67	4.97	11	3.96	12.99	3.93	4.35	493.84
DN-myl9	3	OC	32	95.88	0.76	14.02	5.09	15.49	5.62	7.47	7.07	11.63	6.98	6.19	872.23
DN-myl9	3	OC	31	116.08	0.53	16.63	4.89	17.56	5.44	7.54	6.29	7.57	5.81	5.61	724.22
DN-myl9	3	OC	30	73.68	0.75	12.17	5.36	11.94	5.25	8.4	7.94	7.23	7.83	6.6	621.31
DN-myl9	3	OC	29	106.54	0.73	7.6	5.82	12.42	8.23	8.53	6.56	10.76	8.11	7.18	693.2
DN-myl9	3	OC	28	120.3	0.56	11.8	3.86	15.87	3.7	8.12	5.46	9.41	5.81	4.71	570.85
DN-myl9	3	OC	27	132.26	0.68	15.61	4.43	16.79	3.74	9.97	3.56	11.19	4.83	4.14	709.58
DN-myl9	3	OC	26	84.83	0.59	17.61	4.71	19.3	3.91	8.94	7.85	12.93	6.25	5.68	1146.25
DN-myl9	3	OC	25	89.39	0.84	9.84	5.12	17.09	2.71	6.58	4.12	8.12	3.53	3.87	383.01
DN-myl9	3	OC	24	57.69	0.93	8.94	4.61	12.05	6.01	6.12	3.01	8.47	3.71	4.34	331.89
DN-myl9	3	OC	23	66.4	0.92	NA	NA	NA	NA	NA	NA	NA	NA	NA	NA
DN-myl9	3	OC	22	94.59	0.95	NA	NA	NA	NA	NA	NA	NA	NA	NA	NA
DN-myl9	3	OC	21	82.68	0.83	10.6	3.41	13.72	6.49	7.75	9.02	8.33	6.26	6.3	615.44
DN-myl9	3	OC	20	79.5	0.64	14.54	4.88	12.76	4.13	4.17	5.52	5.73	4.76	4.82	325.84
DN-myl9	3	OC	19	40.31	0.64	8.26	5.09	9.66	5.52	7.65	5.59	6.74	6.74	5.74	369.72
DN-myl9	3	OC	18	66.91	0.62	11.91	6.27	22.9	6.22	4.88	5.68	7.14	4.84	5.75	601.73
DN-myl9	3	OC	17	134.92	0.83	9.98	6.19	11.68	5.59	16.89	2.7	20.39	3.31	4.45	897.82
DN-myl9	3	OC	16	97.48	0.92	10.56	5.04	11.14	6.01	11.49	5.15	14.68	5.65	5.46	775.52
DN-myl9	3	OC	15	120.67	0.91	13.98	5.63	13.8	4.56	9.66	5.52	12.63	6.04	5.44	841.75
DN-myl9	3	OC	14	101.23	0.82	14.81	5.85	15.53	7.64	12.46	8.74	12.5	7.06	7.32	1386.31
DN-myl9	3	OC	13	110.08	0.72	14.6	5.28	15.9	5.63	6.45	6.71	9.09	7.2	6.21	735.25
DN-myl9	3	OC	12	83.92	0.92	8.69	5.55	8.03	6.55	9.52	4.52	10.19	5.35	5.49	452.51
DN-myl9	3	OC	11	110.39	0.85	9.44	5.64	10.38	4.83	11.84	5.39	11.69	5.03	5.22	608.9
DN-myl9	3	OC	10	115.6	0.73	13.3	4.16	13.74	4.67	7.87	6.16	8.32	4.78	4.94	540.93
DN-myl9	3	OC	9	109.56	0.49	14.73	3.99	14.74	5.08	7.39	5.4	9.74	8.25	5.68	716.85
DN-myl9	3	OC	8	78.07	0.76	12.68	6.48	11.75	6.39	6.43	8.58	6.61	8.26	7.43	591.54
DN-myl9	3	OC	7	76.43	0.61	7.8	8.35	9.2	7.85	10.76	5.94	14.36	5.74	6.97	744.12
DN-myl9	3	OC	6	77.12	0.68	7.35	10.02	5.63	10.34	20.39	8.73	14.56	5.44	8.63	979.04
DN-myl9	3	OC	5	71.62	0.8	8.63	9.28	7.22	9.7	8.91	6.4	12.48	5.88	7.82	662.38
DN-myl9	3	OC	4	91.82	0.68	12.74	6.52	13.59	4.4	7	7.27	7.03	7.15	6.34	585.05
DN-myl9	3	OC	3	81.74	0.78	4.61	5.31	7.43	7.84	13.45	6.24	14.51	4.85	6.06	510.01
DN-myl9	3	OC	2	77.73	0.68	10.07	3.95	12.35	5.48	8.16	5.97	12.59	5.75	5.29	614.96
DN-myl9	3	OC	1	80.52	0.65	12.02	6.47	12.75	6.5	8.18	5.74	7.35	7.88	6.65	639.29
DN-myl9	3	IC	21	99.75	0.66	9.29	8.46	10.66	8.5	10.88	5.15	11.27	6.62	7.18	793.47
DN-myl9	3	IC	20	121.05	0.69	12.75	10.04	13.31	10.18	11.92	5.96	13.43	5.87	8.01	1323.31
DN-myl9	3	IC	19	93.81	0.93	11.87	6.24	11.95	7.47	12.15	8.38	11.56	9.3	7.85	1108.01
DN-myl9	3	IC	18	109.38	0.58	6.89	9.16	10.7	9.89	19.85	5.71	19.82	5.84	7.65	1334.53
DN-myl9	3	IC	17	92.5	0.95	10.43	6.07	10.39	6.7	10.35	6.78	12.02	6.99	6.64	772.55
DN-myl9	3	IC	16	62.79	0.75	13.09	7.96	10.65	6.24	9.09	9.15	10.1	5.46	7.2	820.31
DN-myl9	3	IC	15	130.97	0.92	9.81	5.02	11.13	4.91	11.75	5.98	14.74	4.67	5.15	713.48
DN-myl9	3	IC	14	118.06	0.74	7.66	4.21	13.32	4.17	15.67	6.47	14.89	5.86	5.18	829.89
DN-myl9	3	IC	13	124.16	0.9	9.59	6.1	10.49	6.74	12.73	4.36	12.51	4.78	5.5	696.24
DN-myl9	3	IC	12	92.55	0.81	13.19	4.9	12.08	5.03	6.6	5.62	7.97	5.55	5.28	485.54
DN-myl9	3	IC	11	89.15	0.91	10.19	5.89	9.25	7.42	8.06	5.5	10.32	6.71	6.38	569.9
DN-myl9	3	IC	10	88.06	0.88	8.63	3.63	14.26	5.42	7.54	4.32	8.27	3.16	4.13	373.88
DN-myl9	3	IC	9	84	0.89	6.68	2.31	7.22	4.32	14.08	5.81	13.5	5.52	4.49	430.32
DN-myl9	3	IC	8	94.8	0.91	11.08	9.84	13.52	12.05	9.83	3.58	10.92	4.24	7.43	947.84
DN-myl9	3	IC	7	59.3	0.72	6.5	8.12	10.17	5.22	10.12	6.91	9.69	10.34	7.65	631.36
DN-myl9	3	IC	6	59.98	0.83	4.6	6.91	4.57	7.15	12.51	3.87	11.44	4.42	5.59	306.78
DN-myl9	3	IC	5	167.97	0.9	17.62	6.81	16.3	5.95	11.52	7.38	10.27	7.13	6.82	1259.73
DN-myl9	3	IC	4	128.21	0.91	9.94	6.96	13.76	6.57	14.87	5.41	15.12	5.96	6.23	1106.12
DN-myl9	3	IC	3	96.03	0.95	10.36	5.24	14.55	4.35	10.62	5.23	14.13	7.68	5.63	866.98
DN-myl9	3	IC	2	85.13	0.84	9.16	8.56	7.87	10.98	11.36	5.75	11.92	6.04	7.83	776.32
DN-myl9	3	IC	1	80.59	0.87	9.26	8.79	7.88	8.51	10.23	8.21	7.21	10.17	8.92	666.6
CA-myl9	4	OC	39	77.81	0.71	7.78	6.36	5.14	7.22	10.47	4.73	11.3	5.08	5.85	411.18
CA-myl9	4	OC	38	55.29	0.74	11.57	5.2	11.51	3.59	5.18	6.34	4.66	6.02	5.29	300.21
CA-myl9	4	OC	37	115.11	0.59	19.28	4.05	19.72	4.04	6.28	6.12	4.68	6.87	5.27	563.15
CA-myl9	4	OC	36	109.1	0.72	15.94	7.34	13.62	6.41	9.17	16.98	12.27	9.34	10.02	1587.19
CA-myl9	4	OC	35	99.93	0.59	14.73	5.75	16.49	5.38	6.24	5.2	7.41	5.9	5.56	592.09
CA-myl9	4	OC	34	87.36	0.55	17.41	4.43	19.14	4.32	9.3	8.43	7.27	10.34	6.88	1041.69
CA-myl9	4	OC	33	140.16	0.53	20.57	4.11	24.66	3.6	3.47	3.72	6.13	4.36	3.95	428.51
CA-myl9	4	OC	32	82.85	0.78	18.68	4.59	17.81	5.2	8.47	10.61	9.07	10.54	7.74	1237.67
CA-myl9	4	OC	31	84.45	0.69	14.18	4.72	13.7	5.38	11.23	9.51	8.6	10.97	7.65	1056.65
CA-myl9	4	OC	30	100.38	0.7	9.29	7.75	15.07	7.43	9.4	9.44	9.2	9.34	8.49	961.7
CA-myl9	4	OC	29	93.03	0.74	12.3	5.75	11.98	5.85	7.43	5.28	7.88	6.07	5.74	533.2
CA-myl9	4	OC	28	101.83	0.74	11.33	5.92	14.4	6.14	11.14	9.73	8.63	9.12	7.73	982.71
CA-myl9	4	OC	27	98.55	0.8	9.61	6.35	12.72	6.77	10.39	7.63	13.39	8.56	7.33	972.74
CA-myl9	4	OC	26	149.4	0.28	36.28	4.96	40.2	2.34	5.68	8.6	5.31	10.11	6.5	1366.36
CA-myl9	4	OC	25	133.19	0.44	4.93	5.95	7.83	6.59	27.91	4.48	36.38	5.2	5.56	1139.25
CA-myl9	4	OC	24	109.16	0.27	29.68	7.31	32.36	5.97	9.59	9.34	3.23	10.46	8.27	1644.39
CA-myl9	4	OC	23	112.45	0.63	17.24	2.32	22.08	4.46	7.79	9.43	8.34	9.2	6.35	1007.24
CA-myl9	4	OC	22	100.37	0.73	6.96	8.72	11.16	8.73	9.1	4.68	15.12	5.19	6.83	749.36
CA-myl9	4	OC	21	181.3	0.68	17.21	3.02	19.8	2.67	10.94	7.1	10.46	3.77	4.14	819.73
CA-myl9	4	OC	20	123.09	0.64	10.89	3.75	10.24	8.69	10.28	4.15	9.72	3.19	4.95	522.44
CA-myl9	4	OC	19	82.73	0.64	13.78	4.67	18.5	2.26	5.4	5.42	6.09	5.92	4.57	423.52
CA-myl9	4	OC	18	100.07	0.68	14.9	4.26	19.83	5.52	5.94	5.26	6.44	6.24	5.32	571.84
CA-myl9	4	OC	17	137.03	0.47	24.67	2.35	27.09	3.39	10.99	7.89	6.45	5.23	4.72	1064.05
CA-myl9	4	OC	16	116.83	0.59	16.06	5.31	25.03	5.4	4.18	5.87	6.21	5.98	5.64	601.96
CA-myl9	4	OC	15	127.76	0.7	9.39	10.49	12.57	11.36	20.27	5.83	20.81	5.55	8.31	1873.58
CA-myl9	4	OC	14	115.85	0.55	16.79	5.34	21.11	4.64	5.17	8.53	6.63	6.98	6.37	712.48
CA-myl9	4	OC	13	100.94	0.83	10.46	9.81	12.24	10.03	11.66	5.98	11.75	4.43	7.56	1004.69
CA-myl9	4	OC	12	143.44	0.72	11.28	6.92	11.54	5.76	13.62	4.82	18.74	4.39	5.47	1010.3
CA-myl9	4	OC	11	113.83	0.8	11.19	8.46	10.18	8.34	13.77	6.74	14.58	6.72	7.57	1145.79
CA-myl9	4	OC	10	110.48	0.43	20.98	4.44	27.47	4.65	4.96	5.24	7.31	5.01	4.84	718.58
CA-myl9	4	OC	9	109.7	0.48	14.88	5.66	15.89	5.27	6.3	5.11	6.93	6.02	5.52	561.27
CA-myl9	4	OC	8	99.23	0.47	6.66	8.91	5.4	8.41	17.95	6.19	18.25	6	7.38	805.2
CA-myl9	4	OC	7	109.36	0.44	8.51	9.62	6.59	9.76	12.72	5.41	15.52	5.6	7.6	809.94
CA-myl9	4	OC	6	93.02	0.56	7.47	9.46	9.75	9.7	10.48	6.06	14.93	6.66	7.97	871.84
CA-myl9	4	OC	5	157	0.61	23.08	6.06	22.26	4.19	9.38	8.01	8.19	8.61	6.72	1337.83
CA-myl9	4	OC	4	260.36	0.59	11.16	4.91	9.53	5.33	21.21	2.39	25.66	4.56	4.3	1041.86
CA-myl9	4	OC	3	140.54	0.66	16.93	5.27	23.57	3.63	9.45	7.22	13.39	7.02	5.79	1337.81
CA-myl9	4	OC	2	154.35	0.74	17.47	6.09	21.59	4.86	10.1	6.81	13.08	8.06	6.46	1461.11
CA-myl9	4	OC	1	128.16	0.52	8.39	9.39	6.91	8.9	10.4	4.8	18.59	5.55	7.16	793.95
CA-myl9	4	IC	17	120.85	0.63	10.77	8	5.67	9.2	11.13	6.07	8.67	7.93	7.8	634.75
CA-myl9	4	IC	16	78.6	0.94	6.21	8.25	9.69	7.82	8.15	9.42	9.21	7.88	8.34	575.68
CA-myl9	4	IC	15	69.17	0.52	9.85	5.42	14.4	4.59	6.88	6.2	7.98	6.36	5.64	508.33
CA-myl9	4	IC	14	109.05	0.52	7.49	6.6	6.92	8.56	23.84	3.36	22.65	6.38	6.23	1042.56
CA-myl9	4	IC	13	114.24	0.79	9.38	7.22	11.4	8.71	14.88	7.49	20.42	6.01	7.36	1349.24
CA-myl9	4	IC	12	169.29	0.73	7.41	6.77	12.06	8.28	15.7	4.24	19.49	5.66	6.24	1068.4
CA-myl9	4	IC	11	129.88	0.86	8.02	2.94	12.59	2.77	9.96	2.77	13.72	3.53	3	366.34
CA-myl9	4	IC	10	76.05	0.67	11.56	6.08	11.45	5.63	8	9.2	7.45	7.65	7.14	634.58
CA-myl9	4	IC	9	56.28	0.47	15.48	5.1	20.81	4.3	9.39	11.55	5.32	8.81	7.44	992.92
CA-myl9	4	IC	8	59.48	0.79	6.8	7.3	5.96	9.79	11.32	4.4	8.99	5.05	6.64	429.87
CA-myl9	4	IC	7	61.6	0.76	9.27	5.47	12.93	7.05	5.7	9.03	5.48	8.15	7.43	460.71
CA-myl9	4	IC	6	120.5	0.41	26.73	5.44	25.85	4.74	4.43	6.02	4.39	5.49	5.42	628.68
CA-myl9	4	IC	5	123.94	0.74	15.89	3.92	15.31	6.91	10.04	6.85	12.99	6.93	6.15	1105.2
CA-myl9	4	IC	4	85.51	0.44	4.09	6.57	3.47	6.84	21.2	3.88	20.22	5.23	5.63	440.74
CA-myl9	4	IC	3	65.7	0.58	14.2	4.67	14.12	4.65	8.79	12.02	6.13	9.54	7.72	815.49
CA-myl9	4	IC	2	66.89	0.52	5.42	7.57	4.28	4.19	12.84	6.5	14.16	4.21	5.62	367.81
CA-myl9	4	IC	1	21.56	0.58	3.72	11.95	4.03	12.37	6.15	3.77	12.99	9.27	9.34	346.36
CA-myl9	5	OC	36	158.92	0.85	13.8	4.29	16.74	3.96	13.35	5.35	13.56	5.52	4.78	982.09
CA-myl9	5	OC	35	71.16	0.68	7.24	6.05	8.83	7.71	14.04	5.35	13.58	6.98	6.52	723.76
CA-myl9	5	OC	34	171.31	0.88	11.49	6.1	15.09	7.33	11.28	7.56	9.66	6.88	6.97	969.5
CA-myl9	5	OC	33	64.34	0.83	11.95	7.98	9.66	8.48	6.37	7.41	6.08	7.41	7.82	525.98
CA-myl9	5	OC	32	135.73	0.82	10.79	8.07	10.85	7.93	12.25	6.23	8.68	6.38	7.15	809.89
CA-myl9	5	OC	31	75.93	0.92	7.04	4.56	4.64	5.08	9.97	4.89	8.73	4.89	4.86	265.1
CA-myl9	5	OC	30	99.29	0.62	4.77	5.79	9.51	8.02	5.25	8.82	10.78	5.99	7.16	409.46
CA-myl9	5	OC	29	86.86	0.76	5.72	8.09	7.67	8.96	12.22	7.31	15.13	5.35	7.43	680.02
CA-myl9	5	OC	28	186.09	0.68	8.65	9.45	6.21	11.85	23.73	6.59	24.47	4.95	8.21	1470.11
CA-myl9	5	OC	27	178.35	0.76	17.23	2.68	21.69	4.38	5.37	5.09	9.09	5.76	4.48	629.97
CA-myl9	5	OC	26	111.61	0.7	6.3	7.12	9.04	9.41	14.21	9.06	14.65	7.52	8.28	916.14
CA-myl9	5	OC	25	177.38	0.72	9.25	4.34	11.38	6.62	19.93	5	22.84	3.3	4.82	1062.12
CA-myl9	5	OC	24	179.88	0.6	7.48	6.53	12.9	6.72	19.55	5.32	29.22	5.14	5.93	1472.88
CA-myl9	5	OC	23	175.5	0.68	7.83	7.51	10.84	6.39	20.35	4.92	20.97	4.2	5.76	1109.92
CA-myl9	5	OC	22	228.7	0.9	9.63	2.32	12.07	3.68	15.5	3.04	18.03	3.67	3.18	577.99
CA-myl9	5	OC	21	182.21	0.65	20.89	4.79	19.99	6.64	10.11	6.84	7.89	7.33	6.4	1177.34
CA-myl9	5	OC	20	79	0.73	10.37	5.88	5.91	7.2	11.4	6.44	8.31	6.37	6.47	519.22
CA-myl9	5	OC	19	103.05	0.93	6.81	4.53	10.8	5.57	11.39	3.62	13.78	4.61	4.58	507.79
CA-myl9	5	OC	18	222.14	0.7	9.11	3.91	12.08	3.84	24.75	3.36	31.06	3.95	3.77	1113.14
CA-myl9	5	OC	17	237.06	0.77	21.55	4.7	23.52	5.15	11.67	5.8	12.12	4.04	4.92	1319.49
CA-myl9	5	OC	16	221.78	0.57	6.49	5.95	9.38	5.88	21.18	6.49	27.24	5.37	5.92	1137.75
CA-myl9	5	OC	15	149.91	0.66	19.77	4.81	18.91	6.39	9.72	9.25	9.16	6.65	6.78	1236.91
CA-myl9	5	OC	14	64.34	0.82	9.93	3.86	8.51	7.92	6.81	9.26	8.14	9.5	7.64	526.2
CA-myl9	5	OC	13	181.22	0.53	21.27	4.99	29.27	4.63	10.5	6.03	11.62	4.28	4.98	1392.54
CA-myl9	5	OC	12	141.45	0.8	9.12	7.05	9.84	6.35	9.81	4.99	10.25	5.12	5.88	558.86
CA-myl9	5	OC	11	83.1	0.74	9.4	6.77	10.17	5.76	9.41	7.44	10.19	8.1	7.02	672.93
CA-myl9	5	OC	10	191	0.45	21.62	5.78	21.18	6.48	8.45	8.21	9.31	8.43	7.23	1372.98
CA-myl9	5	OC	9	177.18	0.57	17.84	6.7	19.84	6.32	8.54	5.49	8.87	6.1	6.15	1009.02
CA-myl9	5	OC	8	206.86	0.64	24.42	4.77	24.91	4.11	12.43	6.6	13.06	6.49	5.49	1726.6
CA-myl9	5	OC	7	165.05	0.48	9.24	6.29	10.3	7.03	17.38	3.98	17.36	3.78	5.27	894.34
CA-myl9	5	OC	6	208.34	0.38	8.76	7.79	10.24	6.83	25.14	5.04	25.64	5.01	6.17	1487.63
CA-myl9	5	OC	5	166.29	0.84	10.66	7.01	10.93	6.32	11.26	6.35	11.95	5.53	6.3	789.55
CA-myl9	5	OC	4	84.14	0.78	12.37	8.44	11.58	8.06	7.79	9.42	9.41	7.14	8.27	851.17
CA-myl9	5	OC	3	77.19	0.84	10.98	5.68	9.82	7	8.95	9.92	8.86	10.3	8.23	761.73
CA-myl9	5	OC	2	59.84	0.69	9.08	6.87	10.94	6.5	4.58	9.86	6.42	7.53	7.69	423.37
CA-myl9	5	OC	1	81.37	0.84	9.75	7.85	10.11	5.7	6.91	8.75	8.26	8.91	7.8	587.68
CA-myl9	5	IC	18	72.49	0.9	15.51	7.15	16.86	7.9	5.93	8.05	12.92	9.51	8.15	1243.61
CA-myl9	5	IC	17	36.63	0.89	6.8	8.14	8.53	8.61	9.67	5.43	11.64	7.81	7.5	612.33
CA-myl9	5	IC	16	65.89	0.82	7.08	7.77	5.91	7.29	8.93	6.07	11.98	6.29	6.86	465.49
CA-myl9	5	IC	15	79.09	0.71	8.45	4.87	13.09	7.07	4.6	7.66	11.86	7.94	6.89	610.27
CA-myl9	5	IC	14	190.94	0.95	7.59	5.81	9.1	7.57	16.07	5.62	14.58	4.71	5.93	758.05
CA-myl9	5	IC	13	83.81	0.92	6.25	6.91	10.23	7.21	9.45	7.01	8.39	6.76	6.97	512.48
CA-myl9	5	IC	12	80.14	0.73	11.04	4.73	15.49	5.59	7.13	9.44	5.93	9.65	7.35	636.88
CA-myl9	5	IC	11	105.31	0.84	12.41	6.57	14.37	6.89	7.41	6.08	9.88	6.59	6.53	756.18
CA-myl9	5	IC	10	68.01	0.84	8.35	7.73	9.63	8.5	5.31	5.83	10.13	8.24	7.58	525.73
CA-myl9	5	IC	9	65.81	0.65	8.02	8.97	5.64	8.63	12.82	5.36	13.23	5.85	7.2	640.74
CA-myl9	5	IC	8	83.74	0.73	9.09	5.68	19.06	7.01	4.76	4.85	7.17	6.12	5.92	496.61
CA-myl9	5	IC	7	63.74	0.85	8.97	4.09	12.34	4.3	10.61	7.07	11.89	5.25	5.18	620.62
CA-myl9	5	IC	6	77.12	0.73	4.87	5.91	5.66	7.57	18.88	4.22	26.82	6.89	6.15	739.58
CA-myl9	5	IC	5	127.62	0.46	3.47	7.94	5.32	5.68	19.08	4.21	24.96	5.19	5.76	556.96
CA-myl9	5	IC	4	40.45	0.55	9.26	5.53	14.1	4.1	5.96	6.98	5.19	5.85	5.62	365.63
CA-myl9	5	IC	3	120.44	0.63	15	6.5	20.78	5.99	8.94	9.64	7.27	10.04	8.04	1166.15
CA-myl9	5	IC	2	130.56	0.82	12.21	10.31	11.73	9.63	8.52	8.52	10.23	8.25	9.18	1029.89
CA-myl9	5	IC	1	126.87	0.51	11.19	6.94	11.94	6.71	7.31	7.51	7.48	8.18	7.34	627.31

## Sheet: SuppFig8a-d_DNmyl9 pMyo&F-act
Table 1
genotype	sample	mean phalloidin	mean pMyosin
WT (TG-)	1	11.0306	9.52005
WT (TG-)	2	15.1546	13.8693
WT (TG-)	3	16.7283	13.6517
WT (TG-)	4	10.2599	13.1574
WT (TG-)	5	10.9975	4.67857
WT (TG-)	6	14.7626	12.8612
DN-myl9	1	8.04185	4.86368
DN-myl9	2	5.44563	3.67401
DN-myl9	3	9.45817	8.99993
DN-myl9	4	12.0155	8.74565
DN-myl9	5	12.1467	4.16864
DN-myl9	6	8.47654	10.1834
DN-myl9	7	9.3279	4.40315
DN-myl9	8	10.7423	4.17096
WT (TG-)	1	13.9503	15.3269
WT (TG-)	2	23.4705	8.18021
WT (TG-)	3	23.2448	3.21557
WT (TG-)	4	14.5561	8.5807
WT (TG-)	5	21.4114	12.7498
WT (TG-)	6	17.4451	2.8645
DN-myl9	1	13.8452	0.55712
DN-myl9	2	16.1325	2.8911
DN-myl9	3	16.8174	1.09186
DN-myl9	4	12.8547	1.35163
DN-myl9	5	19.9637	1.16236
DN-myl9	6	14.7751	3.28685

## Sheet: SuppFig 8e-i_DNmyl9 G-act&F-act
Table 1
genotype	sample	mean phalloidin	mean dnase	ratio dnase to phalloidin
WT (TG-)	1	15.1488	24.2678	1.60197
WT (TG-)	2	12.9646	23.7163	1.82932
WT (TG-)	3	10.7067	27.0244	2.52407
WT (TG-)	4	9.71048	21.957	2.26117
WT (TG-)	5	7.75253	25.4754	3.28607
WT (TG-)	6	10.7751	28.5022	2.64519
WT (TG-)	8	7.38766	25.1564	3.40519
DN-myl9	1	5.47579	12.8121	2.33978
DN-myl9	2	4.70181	24.7902	5.27248
DN-myl9	3	1.55423	11.161	7.18105
DN-myl9	4	9.28825	25.7483	2.77214
DN-myl9	5	3.31054	24.5251	7.40821
DN-myl9	6	11.3587	34.469	3.03459
DN-myl9	7	3.47905	18.3118	5.26345
DN-myl9	8	3.18225	18.1024	5.68855
WT (TG-)	1	13.4444	15.294	1.13758
WT (TG-)	2	13.7961	18.2577	1.3234
WT (TG-)	3	10.4039	17.8165	1.71247
WT (TG-)	4	8.64218	15.6985	1.8165
WT (TG-)	5	8.874	13.1325	1.47988
WT (TG-)	6	7.134	11.7458	1.64646
DN-myl9	1	5.69794	11.5279	2.02316
DN-myl9	2	3.53838	8.41687	2.37873
DN-myl9	3	6.16684	16.1183	2.61371
DN-myl9	4	5.8473	13.0483	2.23151
DN-myl9	5	7.39149	15.6852	2.12207
DN-myl9	6	5.61307	11.6555	2.07649

## Sheet: SuppFig 9_myl9TG subcell. F-act
Table 1
Genotype	Sample	Curvature	proxdist	Cell	A_basal_phal	A_right_phal	A_apical_phal	A_left_phal	B_basal_phal	B_right_phal	B_apical_phal	B_left_phal	basal_phal_avg	apical_phal_avg	lateral_phal_avg	percent_apical_phal_avg	percent_basal_phal_avg	percent_lateral_phal_avg
WT-myl9	1	OC	Distal	14	46.08	28.78	21.25	52.23	40.05	24.65	11.26	48.23	43.07	10.84	38.47	11.7341	46.6226	41.6432
WT-myl9	1	OC	Distal	13	29.09	46.47	14.15	26.83	30.7	22.06	15.87	17.81	29.9	10.01	28.29	14.6774	43.8416	41.4809
WT-myl9	1	OC	Distal	12	20.53	16.13	15.38	23.15	39.53	29.67	12.87	13.89	30.03	9.42	20.71	15.6582	49.9169	34.4249
WT-myl9	1	OC	Distal	11	37.71	21.81	26.62	19.88	48.21	21.08	22.31	14.81	42.96	16.31	19.4	20.7322	54.6079	24.66
WT-myl9	1	OC	Distal	10	12.92	25.85	26.09	47.59	10.03	22.65	22.69	46.32	11.48	16.26	35.6	25.671	18.1244	56.2046
WT-myl9	1	OC	Distal	9	19.88	23.89	10.78	18.5	23.66	15.71	10.35	20.53	21.77	7.04	19.66	14.5244	44.9144	40.5612
WT-myl9	1	OC	Distal	8	30.76	37.26	22.72	27.48	43.23	27.86	28.69	34.62	37	17.14	31.81	19.9418	43.0483	37.0099
WT-myl9	1	OC	Distal	7	42.86	27.13	14.63	46.43	37.21	27.42	14.52	36.77	40.04	9.72	34.44	11.5439	47.5534	40.9026
WT-myl9	1	OC	Proximal	6	31.39	48.86	18.34	58.92	24.58	26.85	20.04	26.48	27.99	12.79	40.28	15.7784	34.53	49.6916
WT-myl9	1	OC	Proximal	5	28.7	23.31	9.56	16.06	46.03	19.45	6.8	16.04	37.37	5.45	18.72	8.85603	60.7247	30.4192
WT-myl9	1	OC	Proximal	4	33.77	15.9	12.61	33.51	30.98	44.78	11.53	22.84	32.38	8.05	29.26	11.5512	46.4629	41.9859
WT-myl9	1	OC	Proximal	3	12.89	25.84	5.52	10.22	17.27	20.79	13.67	15.83	15.08	6.4	18.17	16.1412	38.0328	45.826
WT-myl9	1	OC	Proximal	2	40.33	33.67	12.46	26.46	28.63	22.98	12.88	38.93	34.48	8.45	30.51	11.506	46.9499	41.5441
WT-myl9	1	OC	Proximal	1	18.16	27.19	8.46	18.13	20.66	18.33	9.53	15.02	19.41	6	19.67	13.3097	43.0568	43.6335
WT-myl9	1	IC	Distal	11	30.05	34.38	15.06	39.22	26.57	28.9	15.32	20.76	28.31	10.13	30.82	14.626	40.875	44.499
WT-myl9	1	IC	Distal	10	24.47	21.49	10.59	20.21	30.2	29.19	15.27	44.67	27.34	8.62	28.89	13.2922	42.1588	44.549
WT-myl9	1	IC	Distal	9	16.17	22.95	19.29	38.11	17.18	41.5	11.95	28.7	16.68	10.41	32.82	17.3761	27.8418	54.7822
WT-myl9	1	IC	Distal	8	27.85	23.3	13.88	30.78	27.19	21.12	8.64	30.36	27.52	7.51	26.39	12.2273	44.8063	42.9665
WT-myl9	1	IC	Distal	7	39.26	23.01	18.96	29.8	35.44	20.54	18.99	37.43	37.35	12.65	27.7	16.2806	48.0695	35.6499
WT-myl9	1	IC	Proximal	6	28.06	19.04	13.11	43.27	16.42	20.43	13.58	26.84	22.24	8.9	27.4	15.2033	37.9911	46.8056
WT-myl9	1	IC	Proximal	5	13.31	11.1	11.1	30.24	11.69	35.53	15.4	22.6	12.5	8.83	24.87	19.1126	27.0563	53.8312
WT-myl9	1	IC	Proximal	4	11.9	13.56	5.1	32.57	15.02	35.4	8.72	21.59	13.46	4.61	25.78	10.5131	30.6956	58.7913
WT-myl9	1	IC	Proximal	3	16.82	24.02	6.56	37.82	34.38	16.35	14.48	20.83	25.6	7.01	24.76	12.2189	44.6226	43.1584
WT-myl9	1	IC	Proximal	2	16.37	15.6	8.95	33.31	16.25	17.55	9.49	29.42	16.31	6.15	23.97	13.2457	35.1281	51.6261
WT-myl9	1	IC	Proximal	1	24.03	19.3	6.83	17.98	13.25	28.13	10.35	36	18.64	5.73	25.35	11.5245	37.4899	50.9855
WT-myl9	2	OC	Distal	17	9.6	13.34	12.87	17.37	9.06	6.24	5.3	9.09	9.33	6.06	11.51	22.5279	34.684	42.7881
WT-myl9	2	OC	Distal	16	11.49	18.14	10.73	31.71	24.66	20.82	10.57	24.31	18.08	7.1	23.75	14.5105	36.9507	48.5387
WT-myl9	2	OC	Distal	15	10.91	38.41	8.58	23.57	12.05	15.12	11.42	19.32	11.48	6.67	24.11	15.7832	27.1652	57.0516
WT-myl9	2	OC	Distal	14	5.69	30.47	9.19	22	6.8	25.37	9.74	26.6	6.25	6.31	26.11	16.3176	16.1624	67.52
WT-myl9	2	OC	Distal	13	18.3	14.76	8.24	13.73	14.88	32.85	8.53	14.88	16.59	5.59	19.06	13.5548	40.2279	46.2173
WT-myl9	2	OC	Distal	12	7.36	21.6	11.42	14.76	5.92	27.92	9.55	14.78	6.64	6.99	19.77	20.9281	19.8802	59.1916
WT-myl9	2	OC	Distal	11	11.98	22.21	13.26	14.56	14.66	18.85	5.8	12.88	13.32	6.35	17.13	17.2554	36.1957	46.5489
WT-myl9	2	OC	Distal	10	23.86	22.77	12.7	36.86	22.67	36.65	11.56	16.98	23.27	8.09	28.32	13.5556	38.9913	47.4531
WT-myl9	2	OC	Distal	9	6.98	19.3	21.65	28.25	11.96	32.09	17.34	44.93	9.47	13	31.14	24.2492	17.6646	58.0862
WT-myl9	2	OC	Distal	8	15.6	43.52	13.46	10.58	12.53	16.78	14.2	23.94	14.07	9.22	23.71	19.617	29.9362	50.4468
WT-myl9	2	OC	Proximal	7	18.11	22.05	9.78	41.39	14.31	21.05	8.73	21.15	16.21	6.17	26.41	12.646	33.224	54.1299
WT-myl9	2	OC	Proximal	6	12.35	25.94	12.61	19.89	13.36	19.99	10.43	19.45	12.86	7.68	21.32	18.3469	30.7215	50.9317
WT-myl9	2	OC	Proximal	5	26.78	14.77	9.18	35.22	25.42	13.27	7.3	21.83	26.1	5.49	21.27	10.3859	49.3757	40.2384
WT-myl9	2	OC	Proximal	4	7.23	12.91	9.93	20.32	7.42	10.9	8.4	30.39	7.33	6.11	18.63	19.0521	22.8563	58.0917
WT-myl9	2	OC	Proximal	3	26.05	15.42	14.28	27.52	25.75	28.14	12.69	38.64	25.9	8.99	27.43	14.4255	41.5597	44.0148
WT-myl9	2	OC	Proximal	2	31.55	28.48	10.12	24.19	26.79	26.07	5.63	21.15	29.17	5.25	24.97	8.83987	49.116	42.0441
WT-myl9	2	OC	Proximal	1	38.12	24.14	5.05	9.67	23.73	13.52	6.02	12.97	30.93	3.69	15.08	7.42455	62.2334	30.3421
WT-myl9	2	IC	Distal	11	19.2	7.46	7.12	22.08	12.28	21.6	7.83	21.15	15.74	4.98	18.07	12.8384	40.5775	46.5842
WT-myl9	2	IC	Distal	10	13.04	18.25	6.48	26.94	12.84	14.6	4.98	14.32	12.94	3.82	18.53	10.8246	36.6676	52.5078
WT-myl9	2	IC	Distal	9	13.33	26.28	9.8	11.01	11.3	16.68	9.74	21.74	12.32	6.51	18.93	17.2405	32.6271	50.1324
WT-myl9	2	IC	Distal	8	12.05	11.19	7.28	19.42	11.71	13.58	7.12	21.47	11.88	4.8	16.42	14.5015	35.8912	49.6073
WT-myl9	2	IC	Distal	7	14	10.2	8.39	13.25	17.16	22.27	7.55	15.79	15.58	5.31	15.38	14.6402	42.9556	42.4042
WT-myl9	2	IC	Distal	6	13.53	10.09	5.97	14.82	20.08	29.04	7.13	23.54	16.81	4.37	19.37	10.7768	41.455	47.7682
WT-myl9	2	IC	Proximal	5	27.08	14.38	6.12	25.19	22.99	11.63	6.44	11.45	25.04	4.19	15.66	9.33393	55.7808	34.8853
WT-myl9	2	IC	Proximal	4	27.52	16.54	5.89	16.56	22.57	17.69	7.56	19.84	25.05	4.48	17.66	9.49354	53.0833	37.4232
WT-myl9	2	IC	Proximal	3	17.74	17.03	4.49	17.96	16.65	14.58	5.83	14.13	17.2	3.44	15.93	9.40662	47.0331	43.5603
WT-myl9	2	IC	Proximal	2	18.96	15.42	7.14	13.11	18.27	18.03	5.54	18.65	18.62	4.23	16.3	10.8046	47.5607	41.6347
WT-myl9	2	IC	Proximal	1	15.71	29.21	9.98	32.19	14.75	21.24	9.49	16.23	15.23	6.49	24.72	13.975	32.795	53.23
DN-myl9	3	OC	Distal	22	3.38	6.6	3.51	6.96	25.1	6.94	2.55	28.23	14.24	2.02	12.18	7.10267	50.0703	42.827
DN-myl9	3	OC	Distal	21	3.45	9.68	3.44	6.34	3.48	8.08	3.79	6.93	3.47	2.41	7.76	17.6686	25.4399	56.8915
DN-myl9	3	OC	Distal	20	2.28	7.62	2.95	7.4	2.14	9.81	3.15	7.19	2.21	2.03	8.01	16.5714	18.0408	65.3878
DN-myl9	3	OC	Distal	19	24.7	8.35	4.92	11.03	4.25	9.23	3.55	7.97	14.48	2.82	9.15	10.6616	54.7448	34.5936
DN-myl9	3	OC	Distal	18	5.58	9.7	3.98	4.81	4.5	8.95	4.19	10.25	5.04	2.72	8.43	16.8005	31.1303	52.0692
DN-myl9	3	OC	Distal	17	1.96	9.24	3.11	4.22	2.13	6.29	3.75	5.54	2.05	2.29	6.32	21.4822	19.2308	59.2871
DN-myl9	3	OC	Distal	16	3.04	13.64	5.46	10.13	3.21	4.97	4.08	7.6	3.13	3.18	9.09	20.6494	20.3247	59.026
DN-myl9	3	OC	Distal	15	7.9	6.91	11.03	19.75	5.06	7.65	5.11	64	6.48	5.38	24.58	14.764	17.7827	67.4533
DN-myl9	3	OC	Distal	14	5.76	9.43	2.54	5.41	26.01	9.98	2.97	7.6	15.89	1.84	8.11	7.12074	61.4938	31.3854
DN-myl9	3	OC	Distal	13	6.26	7.33	2.74	3.7	5.51	7.03	5.97	7.13	5.89	2.9	6.3	19.218	39.0325	41.7495
DN-myl9	3	OC	Proximal	12	6.21	7.51	2.68	5.71	5.53	7.93	2.68	10.22	5.87	1.79	7.84	11.5484	37.871	50.5806
DN-myl9	3	OC	Proximal	11	3.94	7.63	2.63	4.89	3.82	7.22	2.71	5.99	3.88	1.78	6.43	14.7229	32.0926	53.1844
DN-myl9	3	OC	Proximal	10	3.04	9.81	2.48	30.62	2.23	6.25	2.57	4.36	2.64	1.68	12.76	9.83607	15.4567	74.7073
DN-myl9	3	OC	Proximal	9	1.49	4.55	2.21	4.99	2.59	8.05	3.13	8.06	2.04	1.78	6.41	17.3998	19.9413	62.6588
DN-myl9	3	OC	Proximal	8	6.26	4.71	2.42	4.11	4.56	5.8	1.72	29.95	5.41	1.38	11.14	7.6966	30.1729	62.1305
DN-myl9	3	OC	Proximal	7	1.59	3.98	2.69	4	3.11	5.04	2.35	6.06	2.35	1.68	4.77	19.0909	26.7045	54.2045
DN-myl9	3	OC	Proximal	6	3.76	3.78	13.99	4.06	3.04	4.21	2.4	4.31	3.4	5.46	4.09	42.1622	26.2548	31.583
DN-myl9	3	OC	Proximal	5	35.38	5.62	2.3	2.02	3.63	4.92	15.61	5.96	19.51	5.97	4.63	19.8273	64.7957	15.377
DN-myl9	3	OC	Proximal	4	4.27	4.84	2.11	70.29	3.38	2.9	1.91	4.59	3.83	1.34	20.66	5.18777	14.8277	79.9845
DN-myl9	3	OC	Proximal	3	2.81	4.92	15.29	5.54	3.69	4.76	1.54	3.46	3.25	5.61	4.67	41.4634	24.0207	34.5159
DN-myl9	3	OC	Proximal	2	4.07	2.52	0.96	2.87	2.1	3.73	1.25	1.7	3.09	0.74	2.71	11.315	47.2477	41.4373
DN-myl9	3	OC	Proximal	1	3.47	2.46	1.85	4.55	3.33	4.73	1.13	4.25	3.4	0.99	4	11.7998	40.5244	47.6758
DN-myl9	3	IC	Distal	9	6.44	17.1	4.32	11.81	4.41	5.54	3.57	9.96	5.43	2.63	11.1	13.7265	28.3403	57.9332
DN-myl9	3	IC	Distal	8	3.96	13.83	2.92	3.99	2.97	17.12	2.42	8.88	3.47	1.78	10.96	10.9809	21.4065	67.6126
DN-myl9	3	IC	Distal	7	2.78	5.01	2.84	9.61	2.72	4.87	2.07	7.58	2.75	1.64	6.77	14.6953	24.6416	60.6631
DN-myl9	3	IC	Distal	6	20.65	7.13	2.23	5.85	6.68	5.89	1.51	28.11	13.67	1.25	11.75	4.68691	51.2561	44.057
DN-myl9	3	IC	Proximal	5	7.79	7.96	3.25	12.12	7.82	4.83	2.58	9.14	7.81	1.94	8.51	10.6243	42.7711	46.6046
DN-myl9	3	IC	Proximal	4	3.86	6.27	11.63	5.69	4.26	5.75	2.79	7.49	4.06	4.81	6.3	31.7073	26.7633	41.5293
DN-myl9	3	IC	Proximal	3	6.56	3.83	2.95	4.87	5.23	6.24	2.54	7.18	5.9	1.83	5.53	13.8009	44.4947	41.7044
DN-myl9	3	IC	Proximal	2	4.84	3.88	2.01	7.62	5.04	5.59	2.36	5.97	4.94	1.46	5.77	11.9967	40.5916	47.4117
DN-myl9	3	IC	Proximal	1	8.1	2.41	2.47	4.94	6.54	6.53	2.96	7.09	7.32	1.81	5.24	12.5957	50.9395	36.4649
DN-myl9	4	OC	Distal	13	3.76	6.94	3.36	6.82	4.2	6.08	3.34	4.26	3.98	2.23	6.03	18.219	32.5163	49.2647
DN-myl9	4	OC	Distal	12	2.02	4.61	2.39	4.03	2.86	2.95	2.29	6.34	2.44	1.56	4.48	18.3962	28.7736	52.8302
DN-myl9	4	OC	Distal	11	3.98	6.32	3.12	2.52	2.81	4.29	3.29	3.04	3.4	2.14	4.04	22.3382	35.4906	42.1712
DN-myl9	4	OC	Distal	10	5.09	4.85	1.47	4.88	5.12	6.31	2.27	4.83	5.11	1.25	5.22	10.7945	44.1278	45.0777
DN-myl9	4	OC	Distal	9	4.67	6.29	1.91	6.34	3.46	7.77	2.86	5.92	4.07	1.59	6.58	12.9902	33.2516	53.7582
DN-myl9	4	OC	Distal	8	3.62	5.3	2.25	6.9	4.01	2.63	1.33	7.82	3.82	1.19	5.66	11.1528	35.8013	53.0459
DN-myl9	4	OC	Distal	7	6.1	7.1	2.26	2.31	6.67	3.71	1.9	4.35	6.39	1.39	4.37	11.4403	52.5926	35.9671
DN-myl9	4	OC	Proximal	6	8.99	8.94	3.28	9.78	7.37	8.62	3.3	6.69	8.18	2.19	8.51	11.5996	43.3263	45.0742
DN-myl9	4	OC	Proximal	5	21.44	5.86	2.92	4.75	4.48	4.16	2.94	9.15	12.96	1.95	5.98	9.33461	62.0393	28.6261
DN-myl9	4	OC	Proximal	4	3.9	5.59	2.09	5.53	3.32	4.94	1.89	7.49	3.61	1.33	5.89	12.2807	33.3333	54.386
DN-myl9	4	OC	Proximal	3	9.04	5.02	2.82	7.1	6.09	6.18	2.54	12.35	7.57	1.79	7.66	10.517	44.4771	45.0059
DN-myl9	4	OC	Proximal	2	4.57	4.31	2.25	11.34	5.03	7.9	2.42	6.45	4.8	1.56	7.5	11.2554	34.632	54.1126
DN-myl9	4	OC	Proximal	1	5.87	5.84	2.01	8.94	8.89	3.67	1.87	3.47	7.38	1.29	5.48	9.11661	52.1555	38.7279
DN-myl9	4	IC	Distal	8	14.53	9.8	2.46	7.53	9.97	9.32	3.12	8.12	12.25	1.86	8.69	8.15789	53.7281	38.114
DN-myl9	4	IC	Distal	7	7.64	5.76	2.8	10.58	5.62	4.09	2.79	5.56	6.63	1.86	6.5	12.4083	44.2295	43.3622
DN-myl9	4	IC	Distal	6	3.04	8.4	4.18	8.48	2.42	16.83	4.05	7.17	2.73	2.74	10.22	17.4634	17.3996	65.137
DN-myl9	4	IC	Proximal	5	5.34	9.65	2.98	16.03	4.51	7.91	3.88	10.48	4.93	2.29	11.02	12.5548	27.0285	60.4167
DN-myl9	4	IC	Proximal	4	10.49	8.04	3.28	8.66	8.02	11.77	2.82	5.41	9.26	2.03	8.47	10.2733	46.8623	42.8644
DN-myl9	4	IC	Proximal	3	5.1	10.93	2.83	8.46	4.57	14.3	3	9.56	4.84	1.94	10.81	11.029	27.5156	61.4554
DN-myl9	4	IC	Proximal	2	3.2	3.04	4.72	6.84	2.47	8.29	3.05	12.82	2.84	2.59	7.75	19.651	21.5478	58.8012
DN-myl9	4	IC	Proximal	1	3.58	4.91	4.11	4.13	3.54	5.31	10.89	5.91	3.56	5	5.07	36.6838	26.1189	37.1974
DN-myl9	8	OC	Distal	10	7.66	13.81	5.15	8.69	9.77	7.28	5.21	6.95	8.72	3.45	9.18	16.1593	40.8431	42.9977
DN-myl9	8	OC	Distal	9	5.68	5.07	3.44	6.82	6.43	7.22	3.82	8.22	6.06	2.42	6.83	15.8067	39.582	44.6114
DN-myl9	8	OC	Distal	8	4.66	7.37	2.55	6.68	4.24	3.33	3.17	7.34	4.45	1.91	6.18	15.2313	35.4864	49.2823
DN-myl9	8	OC	Distal	7	8.25	6.72	2.05	11.25	5.13	5.06	1.96	5.48	6.69	1.34	7.13	8.83905	44.1293	47.0317
DN-myl9	8	OC	Distal	6b	4.3	7.24	6.8	7.84	4.94	3.78	5.43	7.45	4.62	4.08	6.58	26.7016	30.2356	43.0628
DN-myl9	8	OC	Proximal	6a	10.3	9.02	3.24	9.25	7.36	10.04	3.35	7.18	8.83	2.2	8.87	11.0553	44.3719	44.5729
DN-myl9	8	OC	Proximal	5	5.09	6.37	2.97	6.23	4.99	4.38	3.07	10.56	5.04	2.01	6.89	14.4189	36.1549	49.4261
DN-myl9	8	OC	Proximal	4	4.02	5.66	2.11	5.33	3.39	4.73	2.23	8.45	3.71	1.45	6.04	12.9464	33.125	53.9286
DN-myl9	8	OC	Proximal	3	9.35	4.78	2.78	8.47	6	5.78	2.61	13.76	7.68	1.8	8.2	10.181	43.4389	46.3801
DN-myl9	8	OC	Proximal	2	4.41	4.94	2.6	11.1	5.55	7.8	2.65	6.29	4.98	1.75	7.53	12.2721	34.9229	52.805
DN-myl9	8	OC	Proximal	1	5.65	5.98	2.02	8.71	8.94	4.13	1.89	3.5	7.3	1.3	5.58	9.16784	51.481	39.3512
DN-myl9	8	IC	Distal	8	13.92	9.83	2.33	5.48	9.88	7.22	3.1	35.78	11.9	1.81	14.58	6.39802	42.0643	51.5376
DN-myl9	8	IC	Distal	7	8.09	7.01	2.74	27.63	5.68	3.77	2.86	6.85	6.89	1.87	11.32	9.31275	34.3127	56.3745
DN-myl9	8	IC	Distal	6	3.03	9.84	3.97	9.11	2.46	14.37	4.29	7.5	2.75	2.75	10.21	17.5048	17.5048	64.9905
DN-myl9	8	IC	Distal	5	5.1	9.16	2.84	17.21	4.98	9.06	4.2	11.71	5.04	2.35	11.79	12.2523	26.2774	61.4703
DN-myl9	8	IC	Proximal	4	9.89	14.77	3.54	7.85	7.73	12.93	2.84	5.54	8.81	2.13	10.27	10.0424	41.537	48.4206
DN-myl9	8	IC	Proximal	3	5.32	10.97	3.89	10.42	5.06	15.69	2.93	6.93	5.19	2.27	11	12.2969	28.1148	59.5883
DN-myl9	8	IC	Proximal	2	2.97	3.21	5.01	7.57	2.59	8.44	3.54	13.17	2.78	2.85	8.1	20.7575	20.2476	58.9949
DN-myl9	8	IC	Proximal	1	3.53	5.09	4.02	4.14	4.69	4.82	3.93	6.02	4.11	2.65	5.02	22.4958	34.8896	42.6146
CA-myl9	1	OC	Distal	13	3.03	4.3	13.18	3.9	3.11	6.78	4.27	5.33	3.07	5.82	5.08	41.6607	21.9757	36.3636
CA-myl9	1	OC	Distal	12	3.66	21.09	5.18	4.21	5.71	13.75	3.92	8.54	4.69	3.03	11.9	15.4434	23.9042	60.6524
CA-myl9	1	OC	Distal	11	8.43	7.12	3.26	9.94	6.43	7.61	2.98	4.7	7.43	2.08	7.34	12.3442	44.095	43.5608
CA-myl9	1	OC	Distal	10	3.79	5.45	6.42	7.54	3.63	3.56	6.04	3.78	3.71	4.15	5.08	32.0711	28.6708	39.2581
CA-myl9	1	OC	Distal	9	3.36	8.41	4.48	4.77	4.36	4.51	5.2	6.39	3.86	3.23	6.02	24.6377	29.4432	45.9191
CA-myl9	1	OC	Distal	8	4.15	5.46	3.97	5.87	4.36	4.74	3.9	6.65	4.26	2.62	5.68	20.8599	33.9172	45.2229
CA-myl9	1	OC	Proximal	7	7.04	7.19	3.67	5.23	5.57	8.34	3.33	6.11	6.31	2.33	6.72	15.1693	41.0807	43.75
CA-myl9	1	OC	Proximal	6	8.19	7.19	2.8	4.99	7.49	3.98	2.48	5.82	7.84	1.76	5.5	11.6556	51.9205	36.4238
CA-myl9	1	OC	Proximal	5	7	16.73	2.53	4.9	6.46	9.29	2.73	8	6.73	1.75	9.73	9.6101	36.9577	53.4322
CA-myl9	1	OC	Proximal	4	6.61	46.54	3.58	7.09	9.38	10.31	3.57	7.47	8	2.38	17.85	8.43075	28.3386	63.2306
CA-myl9	1	OC	Proximal	3	6.24	9.89	4.79	14.85	8.41	8.84	3.98	8.59	7.33	2.92	10.54	14.0452	35.2573	50.6975
CA-myl9	1	OC	Proximal	2	6.86	3.66	5.95	6.56	6.2	7.4	4.72	11.67	6.53	3.56	7.32	20.448	37.5072	42.0448
CA-myl9	1	OC	Proximal	1	5.46	4.37	2.23	8.01	4.98	5.4	2.69	7.19	5.22	1.64	6.24	12.5191	39.8473	47.6336
CA-myl9	1	IC	Distal	7	3.97	12.96	4.66	9.24	4.69	8.36	5.1	8.09	4.33	3.25	9.66	18.8515	25.116	56.0325
CA-myl9	1	IC	Distal	6	3.78	7.49	4.64	27.63	3.48	9.83	4.64	4.8	3.63	3.09	12.44	16.1273	18.9457	64.9269
CA-myl9	1	IC	Distal	5	3.6	5.85	3.58	9.88	4.86	3.7	2.64	4.35	4.23	2.07	5.95	16.898	34.5306	48.5714
CA-myl9	1	IC	Proximal	4	1.18	5.31	3.29	4.97	1.12	4.3	3.73	7.47	1.15	2.34	5.51	26	12.7778	61.2222
CA-myl9	1	IC	Proximal	3	3.18	7.37	3.94	10.06	3.93	5.44	4.62	5.65	3.56	2.85	7.13	21.0487	26.2925	52.6588
CA-myl9	1	IC	Proximal	2	4.38	6.25	3.69	7.64	4.97	9.49	3.24	5.05	4.68	2.31	7.11	16.383	33.1915	50.4255
CA-myl9	1	IC	Proximal	1	4.5	4.73	1.63	17.51	4.36	3.81	1.74	7.34	4.43	1.12	8.35	8.05755	31.8705	60.0719
WT-myl9	3	OC	Distal	14	13.98	16.68	9.27	25.59	11.74	18.52	5.91	25.91	12.86	5.06	21.68	12.7778	32.4747	54.7475
WT-myl9	3	OC	Distal	13	22.84	43.06	17.95	35.25	30.25	62.23	14.14	37.42	26.55	10.7	44.49	13.0903	32.481	54.4287
WT-myl9	3	OC	Distal	12	14.84	25.54	16.53	24.45	11.11	13.1	14.62	27.05	12.98	10.38	22.54	22.6144	28.2789	49.1068
WT-myl9	3	OC	Distal	11	9.21	10.03	5.82	12.76	13.89	18.13	6.85	19.98	11.55	4.22	15.23	13.6129	37.2581	49.129
WT-myl9	3	OC	Distal	10	21.44	16.52	7.23	26.65	8.89	10.73	7.1	16.6	15.17	4.78	17.63	12.7195	40.3672	46.9133
WT-myl9	3	OC	Distal	9	28.14	29.58	6.9	26.57	31.63	27.29	7.07	14.3	29.89	4.66	24.44	7.89964	50.6696	41.4308
WT-myl9	3	OC	Proximal	8	13.05	19.2	4.78	9.24	15.21	13.15	5.62	14.95	14.13	3.47	14.14	10.9326	44.518	44.5495
WT-myl9	3	OC	Proximal	7	29.57	26.66	4.5	17.69	31.68	20.33	9.26	36.11	30.63	4.59	25.2	7.59682	50.6951	41.708
WT-myl9	3	OC	Proximal	6	19.78	19.46	5.93	31.22	19.27	19.74	9.58	24.43	19.53	5.17	23.71	10.6796	40.3429	48.9775
WT-myl9	3	OC	Proximal	5	12.76	31.09	8.01	37.33	17.62	22.07	4.68	22.09	15.19	4.23	28.15	8.89216	31.9319	59.176
WT-myl9	3	OC	Proximal	4	20.24	12.87	4.09	16.55	14.89	12.78	3.58	12.82	17.57	2.56	13.76	7.55385	51.8442	40.6019
WT-myl9	3	OC	Proximal	3	19.18	18.47	8.07	31.03	22.23	21.1	9.07	17.83	20.71	5.71	22.11	11.7659	42.6746	45.5594
WT-myl9	3	OC	Proximal	2	21.13	12.48	5.74	17.08	21.2	11.21	6.31	12.1	21.17	4.02	13.22	10.466	55.1159	34.4181
WT-myl9	3	OC	Proximal	1	14.22	14.69	5.36	10.61	17.13	13.46	5.53	15.08	15.68	3.63	13.46	11.0772	47.8486	41.0742
WT-myl9	3	IC	Distal	9	35.15	28.8	8.92	50.59	25.54	10.81	10.15	27.38	30.35	6.36	29.4	9.62033	45.9083	44.4713
WT-myl9	3	IC	Distal	8	8.86	24.69	12	29.92	10.02	21.88	19.24	44.5	9.44	10.41	30.25	20.7784	18.8423	60.3792
WT-myl9	3	IC	Distal	7	13.19	35.24	11.67	16.52	12.98	14.73	11.17	27.04	13.09	7.61	23.38	17.2641	29.696	53.0399
WT-myl9	3	IC	Distal	6	16	40.72	17.47	39.01	16.22	46.52	14.26	38.53	16.11	10.58	41.2	15.584	23.7296	60.6864
WT-myl9	3	IC	Proximal	5	24.66	35.77	7.16	37.51	23.47	24.91	9.11	24.71	24.07	5.42	30.73	9.00033	39.9701	51.0296
WT-myl9	3	IC	Proximal	4	7.99	29.99	18.45	27.08	10.7	36.98	10.36	32.38	9.35	9.6	31.61	18.9873	18.4929	62.5198
WT-myl9	3	IC	Proximal	3	35.19	18.68	12.48	22.06	35.8	33.61	10.4	27.6	35.5	7.63	25.49	11.1192	51.7342	37.1466
WT-myl9	3	IC	Proximal	2	8.67	24.92	8.72	31.79	6.49	15.63	10.92	34.54	7.58	6.55	26.72	16.0343	18.5557	65.41
WT-myl9	3	IC	Proximal	1	6.45	22.88	12.57	26.62	5.67	23.21	12.01	17.23	6.06	8.19	22.49	22.2918	16.4943	61.2139
WT-myl9	4	OC	Distal	18	12.61	22.71	8.19	30.7	13.01	8.66	9.31	22.55	12.81	5.83	21.16	14.6482	32.1859	53.1658
WT-myl9	4	OC	Distal	17	20.63	23.6	5.99	26.74	20.17	22.67	7.27	18.06	20.4	4.42	22.77	9.28767	42.8661	47.8462
WT-myl9	4	OC	Distal	16	25.38	34.18	5.98	26.08	12.25	32.95	7.55	25.1	18.82	4.51	29.58	8.52391	35.5698	55.9063
WT-myl9	4	OC	Distal	15	13.46	16.66	12.67	15.03	18.58	22.36	11.13	17.12	16.02	7.93	17.79	18.9986	38.3805	42.621
WT-myl9	4	OC	Distal	14	18.15	28.69	8.45	21.02	10.14	10.21	7.43	13.05	14.15	5.29	18.24	14.0393	37.5531	48.4076
WT-myl9	4	OC	Distal	13	23.85	12.67	5.68	20.05	25.17	28.66	7.27	22.51	24.51	4.32	20.97	8.6747	49.2169	42.1084
WT-myl9	4	OC	Distal	12	10.69	21.7	9.25	17.13	9.99	14.65	6.5	12.83	10.34	5.25	16.58	16.3196	32.1417	51.5387
WT-myl9	4	OC	Distal	11	9.73	9.51	5.76	19.67	10.64	18.7	5.96	28.51	10.19	3.91	19.1	11.7771	30.6928	57.5301
WT-myl9	4	OC	Distal	10	32.99	28.2	7.67	35.62	40.06	24.04	8.8	28.61	36.53	5.49	29.12	7.71718	51.3495	40.9334
WT-myl9	4	OC	Proximal	9	18.28	17	4.84	16.15	19.79	13.59	4.08	14.84	19.04	2.97	15.4	7.93905	50.8955	41.1655
WT-myl9	4	OC	Proximal	8	13.86	35.74	8.69	24.96	24.17	24.82	10.35	18.67	19.02	6.35	26.05	12.3493	36.9895	50.6612
WT-myl9	4	OC	Proximal	7	27.27	15.66	11.16	21.32	31.99	26.99	13.11	26.23	29.63	8.09	22.55	13.4229	49.1621	37.415
WT-myl9	4	OC	Proximal	6	24.59	37.26	4.77	11.85	11.52	19.06	7.98	18.16	18.06	4.25	21.58	9.6833	41.1483	49.1684
WT-myl9	4	OC	Proximal	5	15.32	17.11	10.85	30.77	12.44	11.97	8.49	22.49	13.88	6.45	20.59	15.7625	33.9198	50.3177
WT-myl9	4	OC	Proximal	4	26.95	22.98	8.97	40.97	23.69	20.53	6.73	17.24	25.32	5.23	25.43	9.34262	45.2304	45.4269
WT-myl9	4	OC	Proximal	3	13.61	11.97	9.31	26.65	7.95	13.87	4.77	10.11	10.78	4.69	15.65	15.0707	34.6401	50.2892
WT-myl9	4	OC	Proximal	2	16.32	33.47	9.09	24.38	4.48	20.31	7.6	21.82	10.4	5.56	25	13.5742	25.3906	61.0352
WT-myl9	4	OC	Proximal	1	31.29	28.21	6.94	26.16	39.5	15.95	8.76	20.64	35.4	5.23	22.74	8.25312	55.8624	35.8845
WT-myl9	4	IC	Distal	8	20.97	15.21	5.8	20.91	19.71	11.6	4.21	15.06	20.34	3.34	15.7	8.48146	51.6506	39.868
WT-myl9	4	IC	Distal	7	31.7	21.54	7.54	34.86	30.79	19.24	7.85	17.65	31.25	5.13	23.32	8.59296	52.3451	39.062
WT-myl9	4	IC	Distal	6	17.7	28.42	10.22	19.47	15.65	23.08	7.3	14.73	16.68	5.84	21.43	13.2878	37.9522	48.76
WT-myl9	4	IC	Proximal	5	7.98	13.65	7.48	22.47	10.86	23.53	8.93	25.94	9.42	5.47	21.4	15.073	25.9576	58.9694
WT-myl9	4	IC	Proximal	4	13.87	18.24	6.53	27.92	9.22	27.97	6.35	22.42	11.55	4.29	24.14	10.7304	28.8894	60.3802
WT-myl9	4	IC	Proximal	3	15.68	17.08	8.13	25.24	18.78	22.44	8.5	32.58	17.23	5.54	24.34	11.7597	36.574	51.6663
WT-myl9	4	IC	Proximal	2	12.64	14.56	8.19	17.17	8.82	15.31	6.43	10.35	10.73	4.87	14.35	16.2604	35.8264	47.9132
WT-myl9	4	IC	Proximal	1	8.9	10.28	7.29	10.94	7.45	16.05	3.71	18.79	8.18	3.67	14.02	14.1863	31.6196	54.194
WT-myl9	5	OC	Distal	18	15.03	31.62	12.65	29.58	13.37	21.2	12.78	26.61	14.2	8.48	27.25	16.9838	28.4398	54.5764
WT-myl9	5	OC	Distal	17	4.57	17.53	10.71	26.58	7.89	16.2	12.31	17.84	6.23	7.67	19.54	22.9366	18.6304	58.433
WT-myl9	5	OC	Distal	16	9.24	33.63	22.46	19.29	11.96	33.57	16.47	29.75	10.6	12.98	29.06	24.6581	20.1368	55.2052
WT-myl9	5	OC	Distal	15	32.29	30.1	10.18	23.8	24.78	31.97	7.63	16.52	28.54	5.94	25.6	9.88682	47.5033	42.6099
WT-myl9	5	OC	Distal	14	10.51	14.47	6.9	22.04	21.19	25.84	6.6	16.31	15.85	4.5	19.67	11.2444	39.6052	49.1504
WT-myl9	5	OC	Distal	13	20.86	20.02	7.97	22.07	23.86	18.94	9.4	11.64	22.36	5.79	18.17	12.5	48.2729	39.2271
WT-myl9	5	OC	Distal	12	21.09	17.38	6.91	11.98	14.04	17.94	4.99	16.51	17.57	3.97	15.95	10.5895	46.8658	42.5447
WT-myl9	5	OC	Distal	11	18.34	19.78	8.06	16.04	25.67	20.23	6.84	13.33	22.01	4.97	17.35	11.2114	49.6503	39.1383
WT-myl9	5	OC	Distal	10	30.13	13.25	5.17	19.29	19.31	17.58	4.66	11.01	24.72	3.28	15.28	7.57856	57.1165	35.305
WT-myl9	5	OC	Proximal	9	31.16	12.84	7.98	17.15	36.76	17.22	7.93	14.91	33.96	5.3	15.53	9.6733	61.9821	28.3446
WT-myl9	5	OC	Proximal	8	23.63	17.51	6.3	14.08	17.76	20.89	5.56	11.38	20.7	3.95	15.97	9.72427	50.9601	39.3156
WT-myl9	5	OC	Proximal	7	24.8	28.95	7.47	16.14	37.12	12.57	8.02	26.69	30.96	5.16	21.09	9.0194	54.1164	36.8642
WT-myl9	5	OC	Proximal	6	30.15	19.66	4.7	10.51	27.17	24.9	7.18	33.14	28.66	3.96	22.05	7.24346	52.4236	40.3329
WT-myl9	5	OC	Proximal	5	19.98	17.92	6.54	21.18	51.05	17.6	5.93	19.8	35.52	4.16	19.13	7.07363	60.3979	32.5285
WT-myl9	5	OC	Proximal	4	20.89	29.17	6.59	18.89	22.85	23.38	6.99	20.24	21.87	4.53	22.92	9.18491	44.3431	46.472
WT-myl9	5	OC	Proximal	3	26.19	10.81	10.19	13.15	27.96	23.18	7.26	22.44	27.08	5.82	17.4	11.5706	53.837	34.5924
WT-myl9	5	OC	Proximal	2	9.41	13.59	5.58	16.91	10.43	29.13	5.22	15.34	9.92	3.6	18.74	11.1593	30.7502	58.0905
WT-myl9	5	OC	Proximal	1	6.06	20.79	5.01	12.58	9.77	23.16	7.09	26.07	7.92	4.03	20.65	12.362	24.2945	63.3436
WT-myl9	5	IC	Distal	11	10.65	15.57	6.9	17.58	7.59	15.1	4.63	22.05	9.12	3.84	17.58	12.5737	29.8625	57.5639
WT-myl9	5	IC	Distal	10	17.32	28.61	7.8	21.77	16.01	20.19	6.84	14.24	16.67	4.88	21.2	11.4152	38.9942	49.5906
WT-myl9	5	IC	Distal	9	15.81	18.84	15.36	16.93	15.81	27.9	16.6	27.87	15.81	10.65	22.89	21.5805	32.0365	46.383
WT-myl9	5	IC	Distal	8	13.35	17.16	4.29	24.01	9.78	14.52	4.69	17.19	11.57	2.99	18.22	9.12142	35.2959	55.5827
WT-myl9	5	IC	Distal	7	24.86	9.79	4.03	22.73	19.8	15.18	5.34	15.88	22.33	3.12	15.9	7.54534	54.0024	38.4522
WT-myl9	5	IC	Distal	6	29.12	30.93	7.24	29.12	27.62	18.3	7.5	13.4	28.37	4.91	22.94	8.73355	50.4625	40.804
WT-myl9	5	IC	Proximal	5	12.42	35.25	6.41	11.15	10.73	10.45	4.4	14.11	11.58	3.6	17.74	10.9356	35.1762	53.8882
WT-myl9	5	IC	Proximal	4	32.63	36.42	12.55	34.81	33.34	38.02	12.82	29.37	32.99	8.46	34.66	11.1155	43.3452	45.5394
WT-myl9	5	IC	Proximal	3	24.38	15.07	6.52	8.26	16.23	14.16	6.21	28.72	20.31	4.24	16.55	10.3163	49.4161	40.2676
WT-myl9	5	IC	Proximal	2	7.05	12.96	4.53	16.02	6.03	10.4	4.04	8.22	6.54	2.86	11.9	13.4272	30.7042	55.8685
WT-myl9	5	IC	Proximal	1	15.45	16.17	5.51	11.94	12.63	11.22	10.32	9.44	14.04	5.28	12.19	16.7566	44.5573	38.6861
DN-myl9	2	OC	Distal	15	9.75	6.62	3.44	21.01	6.85	15.91	3.48	9.39	8.3	2.31	13.23	9.6896	34.8154	55.495
DN-myl9	2	OC	Distal	14	3.72	7.96	3.22	9	2.68	11.63	4.21	8.42	3.2	2.48	9.25	16.6109	21.4334	61.9558
DN-myl9	2	OC	Distal	13	5.54	6.27	2.71	9.34	4.73	5.32	3.67	8.85	5.14	2.13	7.45	14.4701	34.9185	50.6114
DN-myl9	2	OC	Distal	12	3.78	4.62	2.94	5.29	3.55	4.15	3.59	5.73	3.67	2.18	4.95	20.1852	33.9815	45.8333
DN-myl9	2	OC	Distal	11	3.24	5.71	4.17	7.52	3.89	9.3	4.37	4.23	3.57	2.85	6.69	21.7391	27.2311	51.0297
DN-myl9	2	OC	Distal	10	4.86	4.61	2.49	3.94	4.41	7.64	2.86	9.98	4.64	1.78	6.54	13.7346	35.8025	50.463
DN-myl9	2	OC	Distal	9	2.37	3.42	1.14	2.66	2.87	4.83	1.96	5.18	2.62	1.03	4.02	13.4289	34.1591	52.412
DN-myl9	2	OC	Proximal	8	5.77	8.83	2.25	9.65	35.64	4.06	2.7	8.38	20.71	1.65	7.73	5.48355	68.8269	25.6896
DN-myl9	2	OC	Proximal	7	5.71	6.31	1.72	4.32	5.85	5.11	2.08	10.94	5.78	1.27	6.67	9.25656	42.1283	48.6152
DN-myl9	2	OC	Proximal	6	5.41	5.05	2.5	5.11	6.59	9.07	2.56	6.67	6	1.69	6.48	11.9266	42.343	45.7304
DN-myl9	2	OC	Proximal	5	2.95	3.42	2.61	2.3	3.31	4.98	2.88	7.68	3.13	1.83	4.6	19.1423	32.7406	48.1172
DN-myl9	2	OC	Proximal	4	4.13	3.42	1.51	3.61	4.82	2.45	1.37	4.15	4.48	0.96	3.41	10.8475	50.6215	38.5311
DN-myl9	2	OC	Proximal	3	1.1	3.34	0.94	3.78	1.81	1.94	0.82	3.54	1.46	0.59	3.15	11.3462	28.0769	60.5769
DN-myl9	2	OC	Proximal	2	1.72	2.24	1.55	3.24	2.44	3.16	1.15	4.04	2.08	0.9	3.17	14.6341	33.8211	51.5447
DN-myl9	2	OC	Proximal	1	2.93	2.77	0.7	3.97	2.65	3.91	0.77	2.69	2.79	0.49	3.34	7.40181	42.145	50.4532
DN-myl9	2	IC	Distal	9	7.83	7.26	1.95	5.09	5.11	5.94	2.26	8.53	6.47	1.4	6.71	9.60219	44.3759	46.0219
DN-myl9	2	IC	Distal	8	7.92	8.2	2.13	9.2	6.99	8.98	2.24	7.85	7.46	1.46	8.56	8.3524	42.6773	48.9703
DN-myl9	2	IC	Distal	7	5.29	8.56	3.24	7.72	6.95	4.85	3.13	9.48	6.12	2.12	7.65	13.3417	38.5148	48.1435
DN-myl9	2	IC	Distal	6	3.84	7.17	1.84	4.93	5.21	3.32	1.42	4.7	4.53	1.09	5.03	10.2347	42.5352	47.23
DN-myl9	2	IC	Proximal	5	7.3	6.17	2.69	7.97	11.42	8.98	2.39	14.11	9.36	1.69	9.31	8.30059	45.9725	45.7269
DN-myl9	2	IC	Proximal	4	7.14	5.95	1.94	8.7	4.88	9.47	2.04	10.35	6.01	1.33	8.62	8.33333	37.6566	54.01
DN-myl9	2	IC	Proximal	3	6.2	5.15	2.72	6.18	5.9	7.01	3.01	6.24	6.05	1.91	6.15	13.5365	42.8774	43.5861
DN-myl9	2	IC	Proximal	2	3.8	8.63	2.68	9.92	3.93	5.94	2.51	5.14	3.87	1.73	7.41	13.2975	29.7463	56.9562
DN-myl9	2	IC	Proximal	1	2.61	2.12	0.82	2.41	3.03	5.46	1.32	3.07	2.82	0.71	3.27	10.4412	41.4706	48.0882
DN-myl9	5	OC	Distal	15	1.63	2.6	1.18	4.31	1.43	4.13	1.62	3.58	1.53	0.93	3.66	15.1961	25	59.8039
DN-myl9	5	OC	Distal	14	2.04	4.75	1.32	3.85	2.27	5.29	1.86	4.01	2.16	1.06	4.48	13.7662	28.0519	58.1818
DN-myl9	5	OC	Distal	13	2.2	3.94	1.95	3.26	1.47	1.64	1.46	1.66	1.84	1.14	2.63	20.3209	32.7986	46.8806
DN-myl9	5	OC	Distal	12	1.8	2.62	1.2	1.95	2.02	2.93	1.46	3.26	1.91	0.89	2.69	16.2113	34.7905	48.9982
DN-myl9	5	OC	Distal	11	2.5	3.1	0.99	3.67	2.08	1.8	1.13	2.61	2.29	0.71	2.8	12.2414	39.4828	48.2759
DN-myl9	5	OC	Distal	10	2.28	4.03	1.71	2.77	1.67	3.51	1.36	1.44	1.98	1.02	2.94	17.1717	33.3333	49.4949
DN-myl9	5	OC	Distal	9	2.74	3.03	1.48	2.83	2.27	2.37	1.69	2.52	2.51	1.06	2.69	16.9329	40.0958	42.9712
DN-myl9	5	OC	Distal	8	1.56	2.89	2.09	4.34	24.64	2.19	1.45	2.43	13.1	1.18	2.96	6.84455	75.9861	17.1694
DN-myl9	5	OC	Distal	7	1.38	5.55	1.34	4.85	2.32	3.77	1.89	4.05	1.85	1.08	4.56	14.4192	24.6996	60.8812
DN-myl9	5	OC	Proximal	6	1.8	6.5	1.66	1.9	1.63	3.75	1.38	4.04	1.72	1.01	4.05	14.8968	25.3687	59.7345
DN-myl9	5	OC	Proximal	5	1.62	2.51	1.21	4.7	2.15	5.1	1.67	9.82	1.89	0.96	5.53	11.4558	22.5537	65.9905
DN-myl9	5	OC	Proximal	4	3.05	4.5	1.87	5.58	2.78	3.28	1.29	3.41	2.92	1.05	4.19	12.8676	35.7843	51.348
DN-myl9	5	OC	Proximal	3	2.69	8.9	2.42	3.6	2.44	9.7	2.39	4.84	2.57	1.6	6.76	14.6386	23.5133	61.8481
DN-myl9	5	OC	Proximal	2	3.09	3.86	2.25	5.46	3.65	3.86	2.16	3.8	3.37	1.47	4.25	16.1716	37.0737	46.7547
DN-myl9	5	OC	Proximal	1	1.88	7.89	1.99	6.95	1.37	4.23	2.4	6.93	1.63	1.46	6.5	15.2242	16.9969	67.7789
DN-myl9	5	IC	Distal	10	8.33	7.71	2.27	7.45	4.02	6.78	3.2	6.57	6.18	1.82	7.13	12.0291	40.846	47.1249
DN-myl9	5	IC	Distal	9	3.05	4.75	2.47	6.86	3.44	3.15	1.89	3.05	3.25	1.45	4.45	15.847	35.5191	48.6339
DN-myl9	5	IC	Distal	8	3	3.18	1.16	2.18	3.02	1.96	1.2	2.14	3.01	0.79	2.37	12.8039	48.7844	38.4117
DN-myl9	5	IC	Distal	7	9.7	7.14	2.77	6.64	3	3.22	1.08	3.99	6.35	1.28	5.25	9.93789	49.3012	40.7609
DN-myl9	5	IC	Proximal	6	4.46	5.73	2.78	4.86	4.55	3.99	2.22	4.13	4.51	1.67	4.68	15.3775	41.5285	43.0939
DN-myl9	5	IC	Proximal	5	4.23	7.72	2.51	6.93	4.82	2.82	2.68	6.26	4.53	1.73	5.93	14.192	37.1616	48.6464
DN-myl9	5	IC	Proximal	4	3.3	5.71	3.13	4.83	3.51	4.74	4.18	5.64	3.41	2.44	5.23	22.0217	30.7762	47.2022
DN-myl9	5	IC	Proximal	3	3.14	3.96	1.55	4.42	3	3.45	1.62	3.11	3.07	1.06	3.74	13.4689	39.0089	47.5222
DN-myl9	5	IC	Proximal	2	3.39	3.56	2.91	3.64	4.01	7.16	3.74	3.78	3.7	2.22	4.54	21.2237	35.3728	43.4034
DN-myl9	5	IC	Proximal	1	3.85	3.56	2.28	3.22	2.56	3.46	2.34	4.99	3.21	1.54	3.81	17.9907	37.5	44.5093
DN-myl9	10	OC	Distal	15	3.84	5.8	3	6.2	6.1	16.96	3.13	4.69	4.97	2.04	8.41	13.2296	32.2309	54.5396
DN-myl9	10	OC	Distal	14	3.6	2.83	2.81	5.86	2.85	4.81	2.52	6.61	3.23	1.78	5.03	17.7291	32.1713	50.0996
DN-myl9	10	OC	Distal	13	3.01	6.98	2.94	7.64	3.79	4.61	3.1	7.5	3.4	2.01	6.68	16.6253	28.1224	55.2523
DN-myl9	10	OC	Distal	12	3.09	11.5	4.04	10.07	2.54	2.84	3.99	3.6	2.82	2.68	7	21.44	22.56	56
DN-myl9	10	OC	Distal	11	2.83	10.86	4.96	4.83	2.9	6.69	5.17	4.93	2.87	3.38	6.83	25.841	21.9419	52.2171
DN-myl9	10	OC	Distal	10	3.45	8.39	4.72	7.74	2.48	3.5	3.85	5.17	2.97	2.86	6.2	23.7739	24.6883	51.5378
DN-myl9	10	OC	Distal	9	2.7	3.03	3.49	8.05	1.59	5.88	2.9	5.58	2.15	2.13	5.64	21.4718	21.6734	56.8548
DN-myl9	10	OC	Distal	8	2.99	7.93	3.12	13.44	3.18	3.17	3.03	3.39	3.09	2.05	6.98	16.9142	25.495	57.5908
DN-myl9	10	OC	Proximal	7	3.85	8.26	4.07	4.67	2.85	3.97	3.56	4	3.35	2.54	5.23	22.8417	30.1259	47.0324
DN-myl9	10	OC	Proximal	6	2.33	3.05	2.68	4.52	2.22	4.34	2.61	6.43	2.28	1.76	4.59	20.394	26.4195	53.1866
DN-myl9	10	OC	Proximal	5	2.68	7.81	3.67	7.61	2.64	6.42	4.16	6.23	2.66	2.61	7.02	21.2368	21.6436	57.1196
DN-myl9	10	OC	Proximal	4	2.87	4.71	2.8	4.93	3.26	4.99	3.14	8.95	3.07	1.98	5.9	18.0822	28.0365	53.8813
DN-myl9	10	OC	Proximal	3	3.72	5.39	3.8	4.95	5.11	4.01	2.79	6.98	4.42	2.2	5.33	18.41	36.9874	44.6025
DN-myl9	10	OC	Proximal	2	5.36	5.19	3.86	6.23	4	11.04	4.2	6.42	4.68	2.69	7.22	18.4373	32.0768	49.4859
DN-myl9	10	OC	Proximal	1	4.4	2.14	2.92	9.48	2.94	3.98	2.27	4.31	3.67	1.73	4.98	16.6667	35.3565	47.9769
DN-myl9	10	IC	Distal	9	4.09	8.48	4.15	8.74	6.08	5.76	4.95	6.61	5.09	3.03	7.4	19.5232	32.7964	47.6804
DN-myl9	10	IC	Distal	8	4.29	7.08	3.76	4.5	3.42	10.49	3.65	6.8	3.86	2.47	7.22	18.2288	28.4871	53.2841
DN-myl9	10	IC	Distal	7	4.3	9.72	3.63	6.66	3.92	9.67	3.87	7.2	4.11	2.5	8.31	16.756	27.5469	55.6971
DN-myl9	10	IC	Distal	6	6.85	3.31	3.22	9.58	4.31	6.38	3.14	5.94	5.58	2.12	6.3	15.1429	39.8571	45
DN-myl9	10	IC	Distal	5	3.53	5.48	3.54	7.69	3.3	4.03	3.56	6.39	3.42	2.37	5.9	20.2737	29.2558	50.4705
DN-myl9	10	IC	Proximal	4	5.09	10.76	2.34	2.8	4.88	7.67	3.79	15.27	4.99	2.04	9.13	12.6238	30.8787	56.4975
DN-myl9	10	IC	Proximal	3	5.04	5.72	2.1	4.82	4.29	5.26	1.7	7.37	4.67	1.27	5.79	10.8269	39.8124	49.3606
DN-myl9	10	IC	Proximal	2	3.73	7.33	2.67	4.82	4.08	13.08	3.27	5.89	3.91	1.98	7.78	14.4843	28.6028	56.9129
DN-myl9	10	IC	Proximal	1	5.77	6.85	1.54	11.44	4.55	3.62	2.26	5.28	5.16	1.27	6.8	9.5994	39.0023	51.3983
CA-myl9	2	OC	Distal	12	4.91	9.33	5.43	5.85	4.85	9.93	5.56	5.98	4.88	3.66	7.77	22.4402	29.9203	47.6395
CA-myl9	2	OC	Distal	11	6.24	6.05	6.51	5.31	5.85	8.43	7.57	8.65	6.05	4.69	7.11	26.2745	33.8936	39.8319
CA-myl9	2	OC	Distal	10	7.86	8.1	7.11	7.39	8.3	7.77	8.14	10.58	8.08	5.08	8.46	23.4968	37.3728	39.1304
CA-myl9	2	OC	Distal	9	4.53	6.22	6.08	7.68	7.2	12.53	6.63	8.88	5.87	4.24	8.83	22.3865	30.9926	46.6209
CA-myl9	2	OC	Distal	8	10.21	6.89	4.35	10.23	11.36	8.06	4.25	7.1	10.79	2.87	8.07	13.2075	49.6549	37.1376
CA-myl9	2	OC	Proximal	7	5.3	7.54	7.09	7.64	5.74	7.72	8.02	6.86	5.52	5.04	7.44	28	30.6667	41.3333
CA-myl9	2	OC	Proximal	6	4.86	5.16	4.67	7.76	5.04	6.85	4.78	12.17	4.95	3.15	7.99	19.5774	30.7644	49.6582
CA-myl9	2	OC	Proximal	5	8.54	6.92	3.83	6.41	8.58	3.99	3.96	5.74	8.56	2.6	5.77	15.3574	50.5611	34.0815
CA-myl9	2	OC	Proximal	4	5.92	4.78	2.98	7.13	6.48	9.43	3.15	9.63	6.2	2.04	7.74	12.766	38.7985	48.4355
CA-myl9	2	OC	Proximal	3	6.82	4.72	3.91	9.64	5.66	6.24	4.2	8.13	6.24	2.7	7.18	16.7494	38.7097	44.5409
CA-myl9	2	OC	Proximal	2	5.73	8.9	3.56	4.79	7.63	2.67	4.6	11.99	6.68	2.72	7.09	16.4948	40.5094	42.9958
CA-myl9	2	OC	Proximal	1	4.48	9.24	2.97	6.02	3.32	9.29	3.15	7.5	3.9	2.04	8.01	14.6237	27.957	57.4194
CA-myl9	2	IC	Distal	9	8.73	16.14	4.8	20.18	8.69	9.24	5.02	14.14	8.71	3.27	14.93	12.1516	32.3671	55.4812
CA-myl9	2	IC	Distal	8	5.17	4.66	3.07	4.77	4.33	10.85	4.8	7.47	4.75	2.62	6.94	18.3089	33.1936	48.4976
CA-myl9	2	IC	Distal	7	4.88	10.87	3.63	13.34	4.29	22.67	4.3	8.12	4.59	2.64	13.75	12.5834	21.878	65.5386
CA-myl9	2	IC	Distal	6	7.63	10.43	5.85	20.59	9.34	8.83	4.3	5.48	8.49	3.38	11.33	14.569	36.5948	48.8362
CA-myl9	2	IC	Proximal	5	5.69	11.29	4.16	18.2	3.05	15.27	3.11	9.09	4.37	2.42	13.46	11.9506	21.5802	66.4691
CA-myl9	2	IC	Proximal	4	3.32	6.59	3.84	7.91	3.91	14.69	3.71	7.17	3.62	2.52	9.09	16.5463	23.7689	59.6848
CA-myl9	2	IC	Proximal	3	3.18	11.55	3.39	8.23	4.19	5.85	3.53	8.51	3.69	2.31	8.54	15.8872	25.3783	58.7345
CA-myl9	2	IC	Proximal	2	3.22	16.44	6.6	14.13	3.58	8.28	6.92	7.62	3.4	4.51	11.62	23.0927	17.4091	59.4982
CA-myl9	2	IC	Proximal	1	4.57	3.58	1.9	10.01	4.27	8.68	2.71	6.37	4.42	1.54	7.16	11.7378	33.689	54.5732
CA-myl9	3	OC	Distal	16	5.45	6.99	4.86	3.98	10.84	6.75	4.12	7.25	8.15	2.99	6.24	17.2037	46.893	35.9033
CA-myl9	3	OC	Distal	15	3.72	7.85	7.87	7.61	3.34	5.55	6.46	3.5	3.53	4.78	6.13	33.1025	24.446	42.4515
CA-myl9	3	OC	Distal	14	3.97	6.33	4.04	24.21	4.51	7.12	3.07	8.8	4.24	2.37	11.62	13.0005	23.2584	63.7411
CA-myl9	3	OC	Distal	13	5.44	10.37	2.86	6.46	3.64	8.78	3.21	6.62	4.54	2.02	8.06	13.8167	31.0534	55.13
CA-myl9	3	OC	Distal	12	2.81	6.64	3.89	7.42	2.67	6.36	4.01	7.41	2.74	2.63	6.96	21.3301	22.2222	56.4477
CA-myl9	3	OC	Distal	11	3.97	9.7	5.02	9.7	4.1	9.21	4.27	7.48	4.04	3.1	9.02	19.1832	25	55.8168
CA-myl9	3	OC	Distal	10	6.86	5.75	4.32	4.97	7.36	12.76	5.25	7.66	7.11	3.19	7.79	17.6341	39.3035	43.0625
CA-myl9	3	OC	Distal	9	5.16	6.82	4.28	8.34	4.37	8.61	4.33	7.27	4.77	2.87	7.76	18.6364	30.974	50.3896
CA-myl9	3	OC	Distal	8	3.35	6.98	3.41	9.11	2.9	4.23	3.01	5.21	3.13	2.14	6.38	18.3691	26.867	54.7639
CA-myl9	3	OC	Proximal	7	4.47	5.23	5.14	14.56	4.66	6.87	2.86	6.31	4.57	2.67	8.24	17.2481	29.522	53.23
CA-myl9	3	OC	Proximal	6	7.35	8.24	4.7	9.62	7.03	14.18	4.68	8.15	7.19	3.13	10.05	15.3657	35.297	49.3373
CA-myl9	3	OC	Proximal	5	3.41	7.61	3.8	4.57	4.63	7.63	4.25	6.47	4.02	2.68	6.57	20.1959	30.2939	49.5102
CA-myl9	3	OC	Proximal	4	3.34	11.1	3.04	5.28	3.64	4.93	1.87	4.66	3.49	1.64	6.49	14.1136	30.0344	55.852
CA-myl9	3	OC	Proximal	3	3.21	8.63	4.49	4.88	3.48	6.27	3.59	5.25	3.35	2.69	6.26	21.8699	27.2358	50.8943
CA-myl9	3	OC	Proximal	2	3.45	9.27	3.43	5.61	2.45	5.06	2.73	4.58	2.95	2.05	6.13	18.4187	26.5049	55.0764
CA-myl9	3	OC	Proximal	1	4.01	4.81	2.41	4.92	4.04	4.6	2.19	5.62	4.03	1.53	4.99	14.5024	38.1991	47.2986
CA-myl9	3	IC	Distal	10	2.97	12.9	3.82	7.31	2.59	6.67	4.39	11.84	2.78	2.74	9.68	18.0263	18.2895	63.6842
CA-myl9	3	IC	Distal	9	3.75	6.52	1.75	9.06	3.6	6.65	2.07	2.88	3.68	1.27	6.28	11.309	32.7694	55.9216
CA-myl9	3	IC	Distal	8	3.36	4.91	3.07	7.27	3.3	5.08	1.76	5.44	3.33	1.61	5.68	15.1601	31.3559	53.484
CA-myl9	3	IC	Distal	7	5.18	5.19	1.83	6.36	2.6	5.13	1.67	3.51	3.89	1.17	5.05	11.5727	38.4768	49.9505
CA-myl9	3	IC	Distal	6	3.39	7.84	2.8	7	3.98	3.72	3.8	5.42	3.69	2.2	6	18.5029	31.0345	50.4626
CA-myl9	3	IC	Proximal	5	3.76	10.58	2.52	7.51	4.51	7.07	2.75	6.7	4.14	1.76	7.97	12.6893	29.8486	57.4621
CA-myl9	3	IC	Proximal	4	3.09	4.84	2.39	6.1	3.7	6.39	2.1	12.63	3.4	1.5	7.49	12.1065	27.4415	60.452
CA-myl9	3	IC	Proximal	3	3.04	6.4	3.27	6.68	2.71	4.73	3.78	4.53	2.88	2.35	5.59	21.719	26.6174	51.6636
CA-myl9	3	IC	Proximal	2	4.55	4.29	2.74	9.34	5.59	5.89	2.9	4.32	5.07	1.88	5.96	14.5624	39.2719	46.1658
CA-myl9	3	IC	Proximal	1	3.86	4.41	2.59	3.77	2.13	6.36	2.38	3.88	3	1.66	4.61	17.9072	32.3625	49.7303
CA-myl9	4	OC	Distal	14	2.75	5.15	6.17	3.44	4.03	3.66	5.18	11.64	3.39	3.78	5.97	28.7671	25.7991	45.4338
CA-myl9	4	OC	Distal	13	3.96	2.76	3.67	4.22	4.54	6.88	5.5	6.62	4.25	3.06	5.12	24.6179	34.1915	41.1907
CA-myl9	4	OC	Distal	12	3.47	4.1	4.08	6.35	3.12	3.89	3.58	3.45	3.3	2.55	4.45	24.7573	32.0388	43.2039
CA-myl9	4	OC	Distal	11	3.98	8.11	3.64	6.75	3.68	5.52	4.34	6.59	3.83	2.66	6.74	20.1058	28.9494	50.9448
CA-myl9	4	OC	Distal	10	5.25	7.17	6.86	8.4	4.49	6.75	5.86	8.67	4.87	4.24	7.75	25.1483	28.8849	45.9668
CA-myl9	4	OC	Distal	9	4.51	10.22	7.23	8.49	6.52	6.84	9.04	6.19	5.52	5.42	7.94	28.7076	29.2373	42.0551
CA-myl9	4	OC	Distal	8	6.38	6.47	2.84	5.87	6.29	7.08	2.58	6.42	6.34	1.81	6.46	12.3888	43.3949	44.2163
CA-myl9	4	OC	Distal	7	12.1	7.55	2.28	5.58	6.36	4.32	1.87	5.67	9.23	1.38	5.78	8.41977	56.3148	35.2654
CA-myl9	4	OC	Proximal	6	10.12	8.12	4.68	4.75	9.82	10.64	4.64	9.09	9.97	3.11	8.15	14.6491	46.9618	38.3891
CA-myl9	4	OC	Proximal	5	7.56	10.47	4.93	8.33	5.84	11.19	6.19	8.06	6.7	3.71	9.51	18.6245	33.6345	47.741
CA-myl9	4	OC	Proximal	4	5.04	8.52	3.68	8.93	4.05	5.06	6.15	5.09	4.55	3.28	6.9	22.2675	30.8893	46.8432
CA-myl9	4	OC	Proximal	3	6.14	6.15	3.37	3.83	6	8.55	3.36	14.48	6.07	2.24	8.25	13.5266	36.6546	49.8188
CA-myl9	4	OC	Proximal	2	7.14	6.71	3.57	3.64	9.01	5.04	2.9	4.56	8.08	2.16	4.99	14.1825	53.0532	32.7643
CA-myl9	4	OC	Proximal	1	9.11	6.29	2.43	10.95	9.48	9.98	2.4	9.96	9.3	1.61	9.3	7.96635	46.0168	46.0168
CA-myl9	4	IC	Distal	8	4.26	5.28	6.03	4.12	3.55	6.55	8	15	3.91	4.68	7.74	28.6589	23.9437	47.3974
CA-myl9	4	IC	Distal	7	1.95	9.41	5.65	15.49	2.21	8.84	6.44	5.85	2.08	4.03	9.9	25.1718	12.9919	61.8364
CA-myl9	4	IC	Distal	6	4.72	11.26	4.88	12.42	5.44	11.58	4.83	17.07	5.08	3.24	13.08	15.1402	23.7383	61.1215
CA-myl9	4	IC	Distal	5	2.43	11.42	5.7	12.23	3.65	14.14	7.9	8.7	3.04	4.53	11.62	23.606	15.8416	60.5524
CA-myl9	4	IC	Proximal	4	2.61	14.83	5.63	8.12	1.97	4.62	5.09	4.53	2.29	3.57	8.03	25.7019	16.4867	57.8114
CA-myl9	4	IC	Proximal	3	3.67	8.9	5.01	8.45	2.6	12.32	4.34	12.84	3.14	3.12	10.63	18.4725	18.5909	62.9366
CA-myl9	4	IC	Proximal	2	2.55	7.25	3.74	9.59	2.7	8.38	5.71	8.22	2.63	3.15	8.36	22.2772	18.5997	59.1231
CA-myl9	4	IC	Proximal	1	3.4	8.91	11	7.02	2.24	5.17	6.69	6.54	2.82	5.9	6.91	37.7479	18.0422	44.2099
CA-myl9	8	OC	Distal	14	3.33	10.51	11.34	8.97	4.45	6.39	7.98	7.06	3.89	6.44	8.23	34.6983	20.9591	44.3427
CA-myl9	8	OC	Distal	13	3.38	8.02	3.38	10.8	3.07	8.67	3.63	3.47	3.23	2.34	7.74	17.5808	24.2675	58.1518
CA-myl9	8	OC	Distal	12	9.7	4.39	4.69	10.91	8.28	8.64	4.58	10.51	8.99	3.09	8.61	14.9348	43.4509	41.6143
CA-myl9	8	OC	Distal	11	7.68	8.84	2.83	5.99	6.9	4.25	4.27	6.24	7.29	2.37	6.33	14.8218	45.591	39.5872
CA-myl9	8	OC	Distal	10	8.08	11.33	4.04	5.97	8.45	10.77	4.75	11.24	8.27	2.93	9.83	13.9325	39.3248	46.7427
CA-myl9	8	OC	Distal	9	8.3	5.1	3.02	12.48	6.22	5.91	3.34	7.21	7.26	2.12	7.68	12.4267	42.5557	45.0176
CA-myl9	8	OC	Proximal	8	5.11	9.69	3.89	3.99	6.76	8.07	3.8	5.8	5.94	2.56	6.89	16.6342	38.5965	44.7693
CA-myl9	8	OC	Proximal	7	5.33	4.55	3.31	4.35	3.78	5.68	3.04	3.91	4.56	2.12	4.62	18.7611	40.354	40.885
CA-myl9	8	OC	Proximal	6	5.09	5.11	2.78	5.75	2.82	3.77	2.66	5.03	3.96	1.81	4.92	16.9317	37.044	46.0243
CA-myl9	8	OC	Proximal	5	6	5.71	2.47	8.2	7.74	5.48	2.14	4.64	6.87	1.54	6.01	10.6796	47.6422	41.6782
CA-myl9	8	OC	Proximal	4	4.55	5.37	2.01	4.42	4.3	3.59	1.94	6.43	4.43	1.32	4.95	12.3364	41.4019	46.2617
CA-myl9	8	OC	Proximal	3	8.19	6.68	2.39	3.41	8.31	5.66	2.51	3.78	8.25	1.63	4.88	11.0434	55.8943	33.0623
CA-myl9	8	OC	Proximal	2	4.11	5.47	1.23	6.49	3.66	4.42	1.9	4.62	3.89	1.04	5.25	10.2161	38.2122	51.5717
CA-myl9	8	OC	Proximal	1	7.03	5.16	1.07	5.88	5.11	3.57	1.48	3.22	6.07	0.85	4.46	7.46924	53.3392	39.1916
CA-myl9	8	IC	Distal	10	5.58	4.92	5.1	4.99	2.92	7.14	5.87	9.58	4.25	3.66	6.66	25.1201	29.1695	45.7104
CA-myl9	8	IC	Distal	9	4.52	9.28	3.57	5.96	3.88	5.25	4.35	11	4.2	2.64	7.87	17.947	28.552	53.501
CA-myl9	8	IC	Distal	8	2.9	4.24	2.86	8.32	2.96	5.78	1.74	7.49	2.93	1.53	6.46	14.011	26.8315	59.1575
CA-myl9	8	IC	Distal	7	4.94	6.18	1.89	4.11	5.49	4.32	2.44	6.87	5.22	1.44	5.37	11.9701	43.3915	44.6384
CA-myl9	8	IC	Distal	6	7	7.38	3.77	9.12	6.35	6.58	3.02	6.27	6.68	2.26	7.34	13.8821	41.0319	45.086
CA-myl9	8	IC	Proximal	5	2.66	6.08	5.54	12.44	2.98	4.64	4.93	5.33	2.82	3.49	7.12	25.9866	20.9978	53.0156
CA-myl9	8	IC	Proximal	4	4.23	7.64	2.14	4.98	3.19	3.44	2.11	5.12	3.71	1.42	5.3	13.6146	35.5705	50.815
CA-myl9	8	IC	Proximal	3	5.15	13.83	2.57	7.16	2.76	6.71	4.65	7.66	3.96	2.41	8.84	15.8448	26.0355	58.1197
CA-myl9	8	IC	Proximal	2	2.24	7.71	4.8	7.74	2.65	9.23	6.4	13.58	2.45	3.73	9.57	23.6825	15.5556	60.7619
CA-myl9	8	IC	Proximal	1	2.68	6.8	2.66	5.79	3.69	11.07	3.24	11.03	3.19	1.97	8.67	14.2444	23.0658	62.6898
CA-myl9	12	OC	Distal	18	5.71	8.97	6.87	6.64	5.1	5.34	9.61	15.02	5.41	5.49	8.99	27.6018	27.1996	45.1986
CA-myl9	12	OC	Distal	17	4.66	8.97	6.92	9.26	5.6	13.88	7.24	8.49	5.13	4.72	10.15	23.6	25.65	50.75
CA-myl9	12	OC	Distal	16	3.93	13.75	11.22	8.09	4.33	7.56	8.81	10.7	4.13	6.68	10.03	32.0537	19.8177	48.1286
CA-myl9	12	OC	Distal	15	7.07	7.53	5.59	5.97	6.28	13.37	5.16	10.99	6.68	3.58	9.47	18.145	33.8571	47.998
CA-myl9	12	OC	Distal	14	5.73	8.59	7.52	6.22	4.91	6.9	7.75	12.29	5.32	5.09	8.5	26.917	28.1333	44.9498
CA-myl9	12	OC	Distal	13	2.85	11.62	7.83	12.62	2.88	10.87	6.5	4.79	2.87	4.78	9.98	27.1129	16.2791	56.6081
CA-myl9	12	OC	Distal	12	3.77	7.25	3.49	7.5	4.09	5.14	3.86	6.42	3.93	2.45	6.58	18.9043	30.3241	50.7716
CA-myl9	12	OC	Distal	11	4.37	9.03	5.72	8.85	4.37	6.99	15.84	6.15	4.37	7.19	7.76	37.2153	22.619	40.1656
CA-myl9	12	OC	Distal	10	1.99	4.15	3.99	7.29	2.54	9.28	4.95	17.41	2.27	2.98	9.53	20.1624	15.3586	64.479
CA-myl9	12	OC	Distal	9	6.39	9.93	6.34	11.71	3.82	4.03	6.47	6	5.11	4.27	7.92	24.6821	29.5376	45.7803
CA-myl9	12	OC	Proximal	8	4.2	8.7	3.85	12.7	4.87	7.42	3.32	6.57	4.54	2.39	8.85	15.1458	28.7706	56.0837
CA-myl9	12	OC	Proximal	7	9.09	5.65	4.74	6.27	8.63	4.84	4.11	7.46	8.86	2.95	6.06	16.5081	49.5803	33.9116
CA-myl9	12	OC	Proximal	6	4.92	6.38	15.47	8.73	5.31	4.25	6.21	9.24	5.12	7.23	7.15	37.0769	26.2564	36.6667
CA-myl9	12	OC	Proximal	5	4.23	4.99	6.58	7.83	3.34	8.51	6.36	8.84	3.79	4.31	7.54	27.5575	24.2327	48.2097
CA-myl9	12	OC	Proximal	4	6.59	6.56	4.58	4.86	6.98	10.53	5.91	9.4	6.79	3.5	7.84	19.305	37.4517	43.2432
CA-myl9	12	OC	Proximal	3	4.32	5.05	5.19	5.71	4.74	9.64	4.75	4.83	4.53	3.31	6.31	23.3922	32.0141	44.5936
CA-myl9	12	OC	Proximal	2	5.29	5.43	4.52	5.48	6.11	3.25	4.27	5.07	5.7	2.93	4.81	21.8006	42.4107	35.7887
CA-myl9	12	OC	Proximal	1	5.78	7.41	2.6	38.86	8.42	4.78	1.99	5.87	7.1	1.53	14.23	6.69291	31.0586	62.2485
CA-myl9	12	IC	Distal	11	4.74	6.05	5.02	11.48	4.22	14.87	6.12	5.31	4.48	3.71	9.43	21.0556	25.4257	53.5187
CA-myl9	12	IC	Distal	10	5.14	8.04	4.23	7.71	2.41	16.28	4.75	14.41	3.78	2.99	11.61	16.2677	20.5658	63.1665
CA-myl9	12	IC	Distal	9	4.87	6.2	4.05	5.18	5.12	13.92	5.06	10.03	5	3.04	8.83	18.0202	29.6384	52.3414
CA-myl9	12	IC	Distal	8	9.14	10.33	4.26	10.26	5.25	9.84	5.38	10.28	7.2	3.21	10.18	15.5901	34.9684	49.4415
CA-myl9	12	IC	Distal	7	3.41	10.04	5.02	10.91	3.35	9.26	4.88	6.33	3.38	3.3	9.14	20.8597	21.3654	57.775
CA-myl9	12	IC	Proximal	6	5.65	9.03	4.63	12.78	7.16	4.1	4.44	11.05	6.41	3.02	9.24	16.1757	34.3332	49.4912
CA-myl9	12	IC	Proximal	5	3.31	11.25	3.94	11.07	3.11	17.2	4.91	14.09	3.21	2.95	13.4	15.0818	16.411	68.5072
CA-myl9	12	IC	Proximal	4	4.31	10.49	3.3	9.37	5.43	4.24	2.95	8.89	4.87	2.08	8.25	13.6842	32.0395	54.2763
CA-myl9	12	IC	Proximal	3	8.24	5.94	3.43	5.94	9.36	5.3	3.99	10.5	8.8	2.47	6.92	13.5789	48.3782	38.0429
CA-myl9	12	IC	Proximal	2	6.08	10.71	3.56	8.16	7.57	8.09	4.67	6.61	6.83	2.74	8.39	15.2561	38.029	46.7149
CA-myl9	12	IC	Proximal	1	7.03	5.73	5.38	8.62	9.52	5.81	4.81	10.24	8.28	3.4	7.6	17.6349	42.9461	39.4191

## Sheet: Fig 3_DN-myl9 TPs_morphometrics
Table 1
scenario	transplant date	host ID	curvature	cell	clone size	type of cell	# of donor cells in contact with	apical area	apical circ	basal width b	ab length 2 b	apical width b	ab length 1 b	basal width a	ab length 2 a	apical width a	ab length 1 a	average ab length	volume
dn-myl9 into wt	6.15.22	1	oc	7	2	host	1	126.93	0.77	13.66	3.27	12.63	2.86	11.87	2.51	12.45	2.19	2.71	432.78
dn-myl9 into wt	6.15.22	1	oc	6	2	host	1	131.86	0.7	11.23	3.57	10.04	4.48	16.06	3.09	18.77	2.4	3.39	626.93
dn-myl9 into wt	6.15.22	1	oc	5	2	host	1	101.13	0.73	13.48	3.78	14.43	3.97	6.18	2.45	9.09	2.94	3.29	350.01
dn-myl9 into wt	6.15.22	1	oc	4	2	host	1	76.81	0.77	8.43	3.89	9.14	4.23	19.21	3.09	21.52	3.59	3.7	661.95
dn-myl9 into wt	6.15.22	1	oc	3	2	host	1	116.39	0.63	15.19	4.56	13.4	4.79	7.08	2.34	7.62	2.64	3.58	376.41
dn-myl9 into wt	6.15.22	1	oc	2	2	donor	1	81.99	0.72	9.09	3.78	12.51	2.34	3.78	4.11	8.01	3.99	3.56	226.33
dn-myl9 into wt	6.15.22	1	oc	1	2	donor	1	131.7	0.68	15.69	4.38	15.93	5.19	7.58	4.77	8.51	3.89	4.56	579.68
dn-myl9 into wt	6.15.22	1	oc	9	2	host	1	73.37	0.77	11.18	3.76	11.24	4.19	5.55	3.16	6.36	4	3.78	252.17
dn-myl9 into wt	6.15.22	1	oc	8	2	host	1	145.44	0.57	6.02	4.07	8.5	4.44	21.34	3.93	28.39	4.44	4.22	761.79
dn-myl9 into wt	6.15.22	2	ic	4	2	donor	1	110.76	0.65	15.33	4.53	16.34	4.65	4.88	6.16	6.7	7.33	5.67	519.62
dn-myl9 into wt	6.15.22	2	ic	3	2	donor	1	59.18	0.75	11.71	5.62	13.67	5.19	6.19	6.9	6.36	6.79	6.13	487.73
dn-myl9 into wt	6.15.22	2	ic	2		host	1	55.35	0.85	6.79	4.26	10.46	7.09	7.33	7.28	8.27	6.56	6.3	423.66
dn-myl9 into wt	6.15.22	2	ic	1		host	1	59.04	0.55	13.02	4.62	13.25	3.99	6.26	2.91	6.29	3.09	3.65	301.05
dn-myl9 into wt	6.15.22	2	ic	6	1	donor	0	148.52	0.56	6.12	4.95	7.51	5.13	22.77	5.51	24.51	6.39	5.5	885.28
dn-myl9 into wt	6.15.22	2	ic	5		host	1	135.01	0.7	14.56	4.27	16.26	5.27	9.06	4.24	9.19	5.71	4.87	685.15
dn-myl9 into wt	6.15.22	2	ic	8		host	1	53.73	0.78	5.88	6.04	7.69	5.69	10.59	4.97	12.31	4.27	5.24	407.28
dn-myl9 into wt	6.15.22	2	ic	7		host	1	70.52	0.84	8.2	5.87	11.31	8.33	6.07	6.41	7.82	5.98	6.65	450.36
dn-myl9 into wt	6.15.22	2	ic	12		host	1	47.49	0.75	7.92	4	8.42	3.93	5.83	4.75	6.78	4.78	4.37	224.85
dn-myl9 into wt	6.15.22	2	ic	11		host	1	90.74	0.65	9.91	5.25	11.24	6.78	6.76	4.6	6.62	4.74	5.34	377.96
dn-myl9 into wt	6.15.22	2	ic	10		host	1	100.72	0.74	12.06	6.56	12.23	6.57	8.77	3.69	11.67	4.56	5.35	663.43
dn-myl9 into wt	6.15.22	2	ic	9		host	2	96.39	0.61	18.64	3.62	18.56	4.17	5.19	5	5.73	5.3	4.52	459.29
dn-myl9 into wt	6.15.22	2	oc	1	4	host	1	183.49	0.47	23.84	3.68	27.45	3.62	6.83	2.7	7.25	2.54	3.14	566
dn-myl9 into wt	6.15.22	2	oc	3	4	host	1	151.02	0.51	5.61	3.63	6.07	3.55	14.8	3.04	18.08	2.58	3.2	307.23
dn-myl9 into wt	6.15.22	2	oc	2	4	host	1	169.39	0.54	7.33	2.34	7.35	2.24	19.81	2.36	21.51	2.39	2.33	353.71
dn-myl9 into wt	6.15.22	2	oc	9	4	host	2	96.91	0.74	12.8	3.14	15.52	2.44	8.04	3.4	9.13	3.15	3.03	368.64
dn-myl9 into wt	6.15.22	2	oc	8	4	donor	2	98	0.65	9.36	5.57	13.19	4.17	7.44	4.88	7.13	4.56	4.8	393.85
dn-myl9 into wt	6.15.22	2	oc	7	4	donor	2	61.63	0.83	7.1	4.41	10.53	4.73	6.63	4.15	7.94	3.53	4.21	270.03
dn-myl9 into wt	6.15.22	2	oc	6	4	donor	2	132.03	0.65	17.93	3.24	17.68	3.66	5.48	3.01	7.21	2.76	3.17	357.84
dn-myl9 into wt	6.15.22	2	oc	5	4	host	1	192.88	0.55	16.24	4.28	18.18	3.23	9.8	2.86	8.45	3.04	3.35	526.48
dn-myl9 into wt	6.15.22	2	oc	4	4	host	1	134.63	0.95	12.07	4.33	12.47	3.69	13.05	3.03	12.71	2.84	3.47	548.79
dn-myl9 into wt	6.15.22	2	oc	10	4	host	1	125.64	0.68	12.45	3.9	13.04	4.65	9.37	4.56	11.09	4.33	4.36	568.46
dn-myl9 into wt	6.28.22	1	ic	1		host	1	189.64	0.41	6.48	4.55	8.36	4.88	23.1	4.15	24.67	4.49	4.52	800.62
dn-myl9 into wt	6.28.22	1	ic	6	11	donor	1	150.48	0.81	8.79	2.97	11.7	2.36	9.99	3.47	12.94	3.05	2.96	347.97
dn-myl9 into wt	6.28.22	1	ic	5		host	1	168.84	0.78	17.94	2.4	18.05	2.76	10.24	4.78	11.13	5.12	3.77	723.92
dn-myl9 into wt	6.28.22	1	ic	4		host	1	153.6	0.81	11.45	4.14	12.2	4.09	14.02	4.66	14.09	4.1	4.25	705.94
dn-myl9 into wt	6.28.22	1	ic	3		host	2	191.67	0.77	7.64	3.5	10.65	3.54	20.52	4.85	19.21	4.1	4	726.21
dn-myl9 into wt	6.28.22	1	ic	2		host	1	110.91	0.83	22.49	8.93	13.02	6.51	9.38	5.5	11.22	3.62	6.14	1122.86
dn-myl9 into wt	6.28.22	1	ic	12	11	donor	2	195.27	0.61	6.5	5.12	7.77	5.48	16.92	4	16.68	3.79	4.6	551.09
dn-myl9 into wt	6.28.22	1	ic	11	11	donor	2	176.45	0.55	7.04	4.88	10.89	3.96	21.77	3.49	26.92	3.18	3.88	846.28
dn-myl9 into wt	6.28.22	1	ic	10	11	donor	2	117.19	0.75	9.38	3.6	9.73	3.36	9.19	3.73	15.37	3.66	3.59	420.94
dn-myl9 into wt	6.28.22	1	ic	9	11	donor	2	95.53	0.74	11.46	4.6	10.86	4.45	10.33	4.14	9.02	4.13	4.33	467.52
dn-myl9 into wt	6.28.22	1	ic	8		host	1	132.18	0.63	9.82	4.59	11.88	2.96	10.76	3.36	12.87	4.3	3.8	487.45
dn-myl9 into wt	6.28.22	1	ic	7		host	2	181.4	0.79	20.88	3.38	21.48	3.4	10.44	2.56	10.7	3.34	3.17	709.68
dn-myl9 into wt	6.28.22	1	ic	14		host	1	182.75	0.55	9.58	5.22	9.49	4.72	15.31	2.45	15.3	2.52	3.73	543.97
dn-myl9 into wt	6.28.22	1	ic	13		host	2	169.14	0.59	11.31	3.66	11.23	2.68	14.25	2.71	14.35	2.45	2.88	463.34
dn-myl9 into wt	6.28.22	1	oc	9	2	host	1	190.47	0.73	14.02	3.48	15.74	3.55	9.15	3.59	13.91	4.09	3.68	630.94
dn-myl9 into wt	6.28.22	1	oc	8	2	host	1	144.76	0.43	7.96	4.13	9.13	4.3	20.01	3.31	22.91	4.91	4.16	763.3
dn-myl9 into wt	6.28.22	1	oc	7	2	donor	1	94.54	0.63	7.98	6.49	10.81	7.71	10.37	3.65	9.6	4.04	5.47	513.37
dn-myl9 into wt	6.28.22	1	oc	6	2	host	1	189.74	0.65	7.2	2.75	12.24	3.74	6.85	2.89	10.11	2.28	2.92	240.27
dn-myl9 into wt	6.28.22	1	oc	5	2	host	1	120.21	0.51	14.15	3.85	15	4.24	11.05	3.42	10.96	3.74	3.81	611.52
dn-myl9 into wt	6.28.22	1	oc	4	1	donor	0	188.04	0.39	21.17	4.82	19.67	4.03	7.65	3.49	8.38	3.45	3.95	646.07
dn-myl9 into wt	6.28.22	1	oc	3	2	donor	1	63.59	0.64	8.67	5.13	10.95	4.19	8.68	3.65	9.52	2.45	3.86	344.14
dn-myl9 into wt	6.28.22	1	oc	2	2	host	1	124.3	0.69	17.17	4.47	16.98	3.02	5.25	6.27	8.33	5.63	4.85	562.02
dn-myl9 into wt	6.28.22	1	oc	1	2	host	1	151.13	0.68	9.19	3.99	10	3.77	11.69	5.29	15.55	5.67	4.68	611.6
dn-myl9 into wt	6.28.22	3	ic	1		host	1	174.48	0.45	8.14	4.03	6.95	4.93	32.1	2.96	32.78	2.58	3.63	887.25
dn-myl9 into wt	6.28.22	3	ic	4	2	donor	1	154.8	0.69	15.38	3.19	16.4	2.6	7.05	3.59	7.18	3.79	3.29	372.24
dn-myl9 into wt	6.28.22	3	ic	3	2	donor	1	183.32	0.8	11.07	4.04	12.96	2.71	15.15	2.51	15.42	2.08	2.84	520.65
dn-myl9 into wt	6.28.22	3	ic	2		host	2	219.47	0.77	16.63	2.72	16.39	2.77	14.62	4.44	12.71	4.84	3.69	833.06
dn-myl9 into wt	7.26.22	1	oc	4	1	host	1	148.63	0.75	10.6	3.74	12.3	3.65	11.11	2.91	11	3.1	3.35	424.04
dn-myl9 into wt	7.26.22	1	oc	2	6	donor	2	163.14	0.69	12.27	2.96	12.49	3.02	14.6	3.82	13.18	3.98	3.45	592.4
dn-myl9 into wt	7.26.22	1	oc	1	6	host	1	115.66	0.6	10.78	5.3	12.08	4.89	9.96	2.45	9.21	3.03	3.92	429.19
dn-myl9 into wt	7.26.22	1	oc	3	6	host	1	83.98	0.49	9.93	4.34	9.67	4.17	6.31	4.06	6.44	4.98	4.39	274.11
dn-myl9 into wt	7.26.22	1	oc	9	6	host	2	41.13	0.84	7.25	5.11	7.16	4.36	9.97	3.56	7.65	3.04	4.02	255.02
dn-myl9 into wt	7.26.22	1	oc	8	6	donor	1	94.71	0.57	6.97	4.95	6.56	5	9.68	2.31	15.37	4.7	4.24	359.26
dn-myl9 into wt	7.26.22	1	oc	7	6	host	2	89.09	0.76	7.33	3.9	7.78	3.61	11.27	4.22	11.97	4.45	4.05	355.11
dn-myl9 into wt	7.26.22	1	oc	6	1	donor	0	248.77	0.57	7.06	3.63	6.7	3.92	23.25	4.02	31.72	3.51	3.77	712.89
dn-myl9 into wt	7.26.22	1	oc	5	1	host	1	135.97	0.58	6.59	3.31	11.82	3.32	6.66	5.09	6.71	5.73	4.36	268.45
dn-myl9 into wt	7.26.22	1	oc	14	6	host	2	62.59	0.79	10.55	4.25	10	4.9	10.27	4.44	10.64	4.56	4.54	487.44
dn-myl9 into wt	7.26.22	1	oc	13	6	host	1	90.94	0.7	13.82	4.58	14.46	3.83	6.53	3.99	6.02	4.84	4.31	382.42
dn-myl9 into wt	7.26.22	1	oc	12	6	donor	1	85.07	0.75	13.27	2.78	13.58	2.87	5.5	4.92	8.47	4.94	3.88	363.61
dn-myl9 into wt	7.26.22	1	oc	11	6	donor	2	83.47	0.7	16.1	2.75	15.56	3.9	5.9	2.96	5.93	3.52	3.28	307.36
dn-myl9 into wt	7.26.22	1	oc	10	6	donor	3	118.11	0.63	5.5	2.34	7.9	4.07	13.59	3.83	20.03	4.22	3.62	407.15
dn-myl9 into wt	7.26.22	1	oc	19	6	host	1	122.6	0.77	14.45	2.85	14.61	3.51	8.73	4.03	9.36	4.17	3.64	478.38
dn-myl9 into wt	7.26.22	1	oc	18	6	host	2	141.87	0.57	8.05	4.05	9.03	3.4	16.6	3.46	17.7	3.39	3.58	523.6
dn-myl9 into wt	7.26.22	1	oc	17	6	host	2	155.33	0.55	25.02	5.84	27.26	5.16	7.42	3.16	7.41	3.26	4.36	844.12
dn-myl9 into wt	7.26.22	1	oc	16	1	host	1	158.05	0.51	8.47	4.51	9	3.69	20.88	2.56	21.92	3.03	3.45	644.44
dn-myl9 into wt	7.26.22	1	oc	15	1	host	1	99.79	0.51	15.46	3.63	14.7	3.62	4.56	4.38	6.34	3.2	3.71	304.7
dn-myl9 into wt	11.30.22	1	oc	4	1	host	2	135.37	0.62	16.27	3.88	18.87	5.48	7.27	4.32	7.3	4.86	4.64	593.27
dn-myl9 into wt	11.30.22	1	oc	3	1	host	1	121.27	0.71	5.14	3.48	6.25	2.89	14.83	3.39	17.58	2.99	3.19	294.17
dn-myl9 into wt	11.30.22	1	oc	2	1	donor	0	146.29	0.49	13.78	3.34	16.14	2.4	5.24	3.19	6.09	3.28	3.05	258.69
dn-myl9 into wt	11.30.22	1	oc	1	1	donor	0	111.28	0.62	4.63	2.49	8.23	2.12	9.16	3.45	15.68	5.81	3.47	276.92
dn-myl9 into wt	11.30.22	1	oc	8	3	donor	3	99.25	0.8	6.22	3.54	9.96	2.97	9.76	4.92	14.1	3.6	3.76	362.65
dn-myl9 into wt	11.30.22	1	oc	7	4	host	3	135.22	0.59	7.7	3.22	10.11	3.79	12.98	3.26	14.32	3.69	3.49	424.22
dn-myl9 into wt	11.30.22	1	oc	6	4	host	2	107.99	0.89	7.85	3.31	12.6	4.08	11.69	3.16	12.95	3.7	3.56	448.78
dn-myl9 into wt	11.30.22	1	oc	5	4	host	2	151.06	0.54	19.42	4.41	18.26	3.67	7.54	3.71	10.02	4.39	4.05	669.1
dn-myl9 into wt	11.30.22	1	oc	10	1	host	1	158.43	0.88	11.07	3.25	14.04	2.6	13.46	5.31	15.89	4.98	4.04	743.43
dn-myl9 into wt	11.30.22	1	oc	9	1	host	1	136.06	0.53	8.14	4.09	11.78	3.41	14.28	4.79	14.06	6.68	4.74	669.32
dn-myl9 into wt	11.30.22	1	oc	15	1	donor	0	112.55	0.42	11.64	2.61	13.22	4.19	4.61	5.67	7.84	5.39	4.47	345.49
dn-myl9 into wt	11.30.22	1	oc	14	1	host	1	148.2	0.57	10.83	2.68	11.36	2.78	14.86	4.14	18.06	3.54	3.29	599.92
dn-myl9 into wt	11.30.22	1	oc	13	1	host	1	96.97	0.78	12.07	5.76	11.93	5.61	7.44	4.27	8.58	4.68	5.08	488.29
dn-myl9 into wt	11.30.22	1	oc	12	1	host	1	144.23	0.78	16.32	3.75	15.81	3.59	10.55	4.23	13.37	3.2	3.69	709.47
dn-myl9 into wt	11.30.22	1	oc	11	1	host	1	102.25	0.88	11.42	5.03	14.1	4.75	10.37	3.79	11.72	3.11	4.17	587.7
dn-myl9 into wt	11.30.22	2	oc	4	2	donor	1	88.17	0.75	11.01	4.6	9.51	3.12	12.82	4.54	12.15	4.82	4.27	546.97
dn-myl9 into wt	11.30.22	2	oc	3	2	host	1	141.87	0.77	15.35	2.81	16.84	2.23	9.88	3	10.48	3.11	2.79	456.72
dn-myl9 into wt	11.30.22	2	oc	2	2	host	1	113.57	0.75	12.39	3.67	12.92	4.31	9.86	2.7	9.09	3.17	3.46	415.17
dn-myl9 into wt	11.30.22	2	oc	1	2	host	1	93.8	0.75	9.75	4.73	9.82	3.96	10.34	4.52	11.57	4.52	4.43	475.14
dn-myl9 into wt	11.30.22	2	oc	5	2	host	1	97.81	0.87	11.49	4.61	13.19	4.61	11.3	3.51	13.26	3.18	3.98	602.73
dn-myl9 into wt	11.30.22	2	oc	13	2	host	1	150.14	0.82	12.82	2.98	13.34	3.66	9.93	3.36	10.28	3.73	3.43	453.69
dn-myl9 into wt	11.30.22	2	oc	12	2	host	2	78.77	0.66	5.89	5.46	10.59	4.93	8.79	4.22	11.22	3.55	4.54	374.28
dn-myl9 into wt	11.30.22	2	oc	11	10	host	2	106.63	0.66	10.83	5	9.02	4.26	13.6	3.08	12.17	2.89	3.81	486.92
dn-myl9 into wt	11.30.22	2	oc	10	12	host	2	57.02	0.66	7.63	3.93	7.81	3.86	12.93	4.92	11.04	3.66	4.09	378.66
dn-myl9 into wt	11.30.22	2	oc	9	12	host	2	93.96	0.76	8.2	5.93	9.12	2.47	9.19	3.09	10.26	5.29	4.2	353.3
dn-myl9 into wt	11.30.22	2	oc	8	2	donor	1	61.39	0.8	4.73	4.7	7.2	4.65	9.5	4.23	11.12	4.91	4.62	284.28
dn-myl9 into wt	11.30.22	2	oc	7	10	host	3	92.41	0.82	10.16	6.02	8.19	4.79	12.48	3.11	14.51	4.59	4.63	572.96
dn-myl9 into wt	11.30.22	2	oc	6	2	host	1	79.86	0.75	5.92	3.47	8.03	4.57	15.1	3.75	13.15	4.49	4.07	400.98
dn-myl9 into wt	11.30.22	2	oc	19	10	donor	1	59.38	0.91	7.93	3.74	7.29	4.88	7.11	5.73	13.82	3.55	4.48	356.38
dn-myl9 into wt	11.30.22	2	oc	18	10	host	5	56.79	0.77	8.81	3.82	10.34	3.62	5.71	3.86	7.62	4.16	3.87	246.65
dn-myl9 into wt	11.30.22	2	oc	17	10	donor	5	47.16	0.63	4.29	3.85	8.77	4.94	7.15	4.66	6.53	3.1	4.14	184.8
dn-myl9 into wt	11.30.22	2	oc	16	10	donor	3	101.2	0.79	10.43	2.89	10.49	2.92	11.07	3.3	16.8	3.75	3.22	468.62
dn-myl9 into wt	11.30.22	2	oc	15	10	donor	6	31.06	0.89	5.01	4.35	4.11	4.69	6.2	5.29	8.86	4.82	4.79	164.39
dn-myl9 into wt	11.30.22	2	oc	14	10	donor	2	55.34	0.65	4.96	3.53	6.87	5.42	7.53	3.3	11.81	3.63	3.97	227.08
dn-myl9 into wt	11.30.22	2	oc	22	10	host	3	100.1	0.82	7.99	3.96	10.03	4.48	8.53	3.93	9.65	3.5	3.97	324.94
dn-myl9 into wt	11.30.22	2	oc	21	10	host	1	88.76	0.87	8.02	2.76	9.38	4.44	9.54	3.07	14.44	3.06	3.33	347.62
dn-myl9 into wt	11.30.22	2	oc	20	10	host	1	124.21	0.76	12.63	4.35	10.92	3.12	9.03	2.5	12.28	2.9	3.22	403.68
dn-myl9 into wt	11.30.22	3	oc	6	6	host	2	91.18	0.57	4.35	6.67	6.24	9.21	15.5	4.6	15.89	3.51	6	498.42
dn-myl9 into wt	11.30.22	3	oc	5	6	host	1	66.86	0.73	7.62	4.35	8.31	4.53	13.67	6.27	8.73	6.37	5.38	479.94
dn-myl9 into wt	11.30.22	3	oc	4	6	host	1	38.5	0.72	6.36	5.58	5.07	6.55	8.53	7.04	9.82	7.62	6.7	351.18
dn-myl9 into wt	11.30.22	3	oc	3	6	host	2	57.13	0.89	9.88	4.76	10.11	5.11	8.84	5.54	8.02	6.2	5.4	455.2
dn-myl9 into wt	11.30.22	3	oc	2	5	donor	2	106.23	0.65	6.33	4.01	8.09	4.74	14.06	4.62	16	4.65	4.51	488.19
dn-myl9 into wt	11.30.22	3	oc	1	5	donor	2	100.06	0.83	9.61	4.64	11.91	6.18	8.99	4.33	13.28	4.62	4.94	592.17
dn-myl9 into wt	11.30.22	3	oc	16	5	donor	2	52.02	0.69	7.66	3.76	5.87	4.44	7.65	4.15	12.26	4.51	4.22	283.86
dn-myl9 into wt	11.30.22	3	oc	15	5	donor	2	42.09	0.74	8.47	4.56	6.77	5.01	9.97	3.86	11.63	3.93	4.34	357.16
dn-myl9 into wt	11.30.22	3	oc	14	5	donor	2	65.58	0.64	4.7	5.77	6.04	6.65	9.04	4.05	12.24	5.24	5.43	310.11
dn-myl9 into wt	11.30.22	3	oc	13	5	donor	1	76.45	0.71	12.54	5.04	12.68	5.39	5.74	5.47	6.15	7.13	5.76	431.62
dn-myl9 into wt	11.30.22	3	oc	12	6	host	1	99.8	0.93	11.29	3.92	12.49	5.73	5.63	5.81	8.78	3.9	4.84	414.63
dn-myl9 into wt	11.30.22	3	oc	11	6	host	1	64.36	0.59	9.9	4.96	12.15	5.05	6.35	5.12	6.51	5.31	5.11	362.25
dn-myl9 into wt	11.30.22	3	oc	10	6	host	1	46.62	0.67	9.62	4.45	11.15	5.88	7.71	5.79	8.34	5.5	5.41	450.45
dn-myl9 into wt	11.30.22	3	oc	9	6	host	2	26.82	0.87	6.15	5.94	8.87	5.31	5.52	6.59	7.57	8.57	6.6	324.53
dn-myl9 into wt	11.30.22	3	oc	8	6	host	2	57.66	0.68	10.14	6.34	12.4	6.94	5.17	5.28	6.4	5.62	6.05	394.12
dn-myl9 into wt	11.30.22	3	oc	7	6	host	1	54.65	0.64	11.95	5.83	15.28	8.08	4.56	4.87	4.58	5.29	6.02	374.41
dn-myl9 into wt	11.30.22	3	oc	20	6	host	1	90.79	0.77	10.06	6.94	12.18	5.32	7.8	7.23	8.79	5.56	6.26	577.66
dn-myl9 into wt	11.30.22	3	oc	19	6	host	1	167.74	0.72	7.77	4.47	11.47	3.52	22.43	4.17	17.33	4.83	4.25	812.32
dn-myl9 into wt	11.30.22	3	oc	18	6	host	1	135.04	0.62	7.39	5.21	8.61	4.61	15.55	4.6	20.81	4.01	4.61	670.11
dn-myl9 into wt	11.30.22	3	oc	17	5	donor	1	113.46	0.96	6.15	4.86	8.35	4.71	10.06	3.47	11.57	3.31	4.09	320.5
dn-myl9 into wt	11.30.22	3	oc	24	6	host	1	101.94	0.65	8.6	2.96	7.32	2.64	14.25	3.81	15.62	2.9	3.08	365.86
dn-myl9 into wt	11.30.22	3	oc	23	6	host	2	53.58	0.74	8.9	3.83	7.35	6.95	8.83	4.23	8.95	5.37	5.1	368.02
dn-myl9 into wt	11.30.22	3	oc	22	6	host	1	69.7	0.81	9.9	5.28	13.77	5.01	7.28	3.77	10.22	4.6	4.67	483.09
dn-myl9 into wt	11.30.22	3	oc	21	6	host	2	79.45	0.83	11.08	5.96	11.45	5.94	4.65	4.94	9.5	5.79	5.66	450.9
dn-myl9 into wt	11.30.22	10	oc	8	15	donor	2	49.69	0.61	1.34	5.07	6.34	4.14	11.73	4.04	10.69	4.12	4.34	186.93
dn-myl9 into wt	11.30.22	10	oc	7	15	donor	4	14.39	0.85	6.84	5.18	10.74	5.32	5.98	4.91	10.89	5.69	5.28	391.11
dn-myl9 into wt	11.30.22	10	oc	6	15	host	6	186.32	0.83	12.79	2.82	14.75	2.37	11.45	2.99	16.08	3.91	3.02	572.9
dn-myl9 into wt	11.30.22	10	oc	5	15	host	1	72.69	0.81	8.04	6.81	9.49	5.97	11.41	3.45	12.9	5.51	5.44	579.04
dn-myl9 into wt	11.30.22	10	oc	4	15	host	1	118.1	0.51	10.65	2.81	11.89	4.01	11.63	4.08	16.08	4.27	3.79	592.18
dn-myl9 into wt	11.30.22	10	oc	3	15	host	1	33.34	0.61	13.28	5.21	13.61	5	6.58	5.84	5.25	6.69	5.69	452.11
dn-myl9 into wt	11.30.22	10	oc	2	15	host	1	91.81	0.85	11	5.63	12.01	5.84	12.16	5.16	9.89	4.83	5.37	680.51
dn-myl9 into wt	11.30.22	10	oc	1	15	host	1	116.85	0.79	7.3	5.13	10.91	4.68	20.91	4.56	22.26	3.91	4.57	898.15
dn-myl9 into wt	11.30.22	10	oc	9	2	host	1	94.87	0.73	13.16	4.54	13.88	3.9	13.76	5	12.96	4.16	4.4	794.76
dn-myl9 into wt	11.30.22	10	oc	23	8	donor	1	90.63	0.62	7.44	6.1	9.38	6.37	17.58	5.28	17.06	5.97	5.93	863.77
dn-myl9 into wt	11.30.22	10	oc	22	9	host	1	94.96	0.4	8.12	7.13	7.66	5.19	21.62	4.77	23.33	3.15	5.06	897.28
dn-myl9 into wt	11.30.22	10	oc	21	9	host	1	93.88	0.51	7.12	5.87	6.79	6.5	18.02	4.32	18.69	3.35	5.01	639.57
dn-myl9 into wt	11.30.22	10	oc	20	9	host	1	126.69	0.52	8.34	3.36	11.4	3.59	10.52	4.13	12.12	3.29	3.59	401.38
dn-myl9 into wt	11.30.22	10	oc	19	15	host	3	95.63	0.51	6.17	4.58	4.9	5.01	17.61	5.02	18.29	4.86	4.87	483.6
dn-myl9 into wt	11.30.22	10	oc	18	15	donor	2	39.22	0.81	6.26	5.62	8.48	7.21	14.04	5.06	11.31	7.44	6.33	591.55
dn-myl9 into wt	11.30.22	10	oc	17	15	donor	4	99.85	0.75	8.05	5.64	13.46	6.41	14.54	2.46	13.89	3.05	4.39	671.15
dn-myl9 into wt	11.30.22	10	oc	16	15	donor	4	73.39	0.81	7.11	3.56	9.77	4.76	10.52	5.28	14.42	4.47	4.52	475.45
dn-myl9 into wt	11.30.22	10	oc	15	15	donor	3	65.1	0.89	3.59	6.01	9.51	6.48	8.69	2.99	9.26	3.2	4.67	274.53
dn-myl9 into wt	11.30.22	10	oc	14	15	donor	5	113.37	0.77	8.53	3.34	11.11	3.62	14.19	3.26	16.29	2.59	3.2	479.28
dn-myl9 into wt	11.30.22	10	oc	13	15	donor	2	68.98	0.69	6.55	6.02	11.1	4.16	5.8	4.45	8.86	4.25	4.72	305.32
dn-myl9 into wt	11.30.22	10	oc	12	15	host	4	114.86	0.51	8.6	8.08	8.14	7.2	15.98	4.1	19.64	3.98	5.84	870.57
dn-myl9 into wt	11.30.22	10	oc	11	15	donor	2	50.01	0.32	15.91	3.68	21.25	4.52	3.98	6.45	4.56	6.55	5.3	420.48
dn-myl9 into wt	11.30.22	10	oc	10	15	host	4	82.83	0.6	8.13	7.33	10.56	6.03	9.5	6.68	9.79	6.8	6.71	604.79
dn-myl9 into wt	11.30.22	10	oc	30	2	donor	1	104.79	0.75	7.93	4.25	8.89	5.77	16.36	3.71	17.77	3.05	4.2	602.05
dn-myl9 into wt	11.30.22	10	oc	29	2	donor	1	86.38	0.86	9.26	3.83	15.46	6.46	8.95	5.03	13.03	4.33	4.91	667.3
dn-myl9 into wt	11.30.22	10	oc	28	2	host	2	50.03	0.82	7.16	4.46	6.46	4.47	12.42	5.3	10.06	5.24	4.87	372.58
dn-myl9 into wt	11.30.22	10	oc	27	2	host	1	94.17	0.48	7.09	5.23	8.67	5.12	15.29	4.39	16.57	4.08	4.71	590.61
dn-myl9 into wt	11.30.22	10	oc	26	2	host	1	121.87	0.58	8.4	3.82	9.18	2.83	10.49	4.55	13.98	3.58	3.7	397.38
dn-myl9 into wt	11.30.22	10	oc	25	2	host	2	116.35	0.75	13.35	4.09	10.91	4.35	8.68	3.26	13.25	3.35	3.76	500.43
dn-myl9 into wt	11.30.22	10	oc	24	2	host	1	76.11	0.9	10.02	3.89	10.67	4.34	9.93	3.04	7.84	3	3.57	327.91
dn-myl9 into wt	11.30.22	10	oc	40	9	host	3	71.52	0.89	10.69	7	10.36	6.94	10.83	4	10.27	5.05	5.75	638.2
dn-myl9 into wt	11.30.22	10	oc	39	9	host	3	100.86	0.88	12.08	4.98	12	7.16	8.7	4.02	9.61	5.64	5.45	600.73
dn-myl9 into wt	11.30.22	10	oc	38	15	host	4	78.48	0.79	6.9	6.16	7.07	6.89	13.56	4.02	13.13	4	5.27	491.01
dn-myl9 into wt	11.30.22	10	oc	37	15	host	3	142.87	0.58	5.08	6.26	6.45	5.98	23.39	5.44	22.85	7.19	6.22	828.71
dn-myl9 into wt	11.30.22	10	oc	36	15	host	3	111.64	0.7	7.71	5.93	8.33	5.07	17.17	4.19	20.93	3.74	4.73	723.04
dn-myl9 into wt	11.30.22	10	oc	35	15	host	4	69.97	0.67	18.09	5.26	18.94	4.52	7.72	5.78	8.4	7.71	5.82	868.15
dn-myl9 into wt	11.30.22	10	oc	34	8	donor	2	105.59	0.77	9.73	4.79	12.08	5.22	12	4.14	14.53	4.44	4.65	672.28
dn-myl9 into wt	11.30.22	10	oc	33	8	donor	2	93.93	0.84	8.43	4.99	10.44	5.49	10.96	5.23	11.98	5.95	5.42	586.01
dn-myl9 into wt	11.30.22	10	oc	32	15	donor	5	84.43	0.74	5.65	3.35	9.21	3.98	12.33	3.13	14.23	2.4	3.22	317.23
dn-myl9 into wt	11.30.22	10	oc	31	15	donor	5	76.66	0.44	6.15	4.62	7.07	4.57	12.09	4.99	16.91	5.29	4.87	466.53
dn-myl9 into wt	11.30.22	10	oc	49	11	host	2	88.92	0.69	15.05	4.46	17.3	3.06	8.67	5.6	9.14	7.18	5.08	730.99
dn-myl9 into wt	11.30.22	10	oc	48	11	host	2	92.19	0.71	10.62	5.18	8.56	5.21	10.98	4.21	12.67	5.18	4.95	560.77
dn-myl9 into wt	11.30.22	10	oc	47	11	host	2	55.78	0.78	4.99	6.12	7.63	5.67	9.33	3.06	11.3	3.19	4.51	293.55
dn-myl9 into wt	11.30.22	10	oc	46	11	host	2	170.41	0.65	8.46	6.59	11.98	6.5	19.16	4.27	20.83	2.91	5.07	1035.54
dn-myl9 into wt	11.30.22	10	oc	45	9	host	1	70.44	0.75	7.55	4.57	8.16	4.86	8.08	5.76	9.54	6.4	5.4	373.52
dn-myl9 into wt	11.30.22	10	oc	44	9	host	2	85.91	0.75	6.77	4.69	7.54	5.05	11.84	4.46	12.74	4.79	4.75	417.47
dn-myl9 into wt	11.30.22	10	oc	43	8	donor	1	31.09	0.83	7.4	3.17	6.95	3.35	2.72	5.35	6.02	5.59	4.37	136.86
dn-myl9 into wt	11.30.22	10	oc	42	8	donor	2	53.6	0.74	9.38	4.02	9.2	4.12	6.3	7.2	9.13	6.49	5.46	391.15
dn-myl9 into wt	11.30.22	10	oc	41	8	donor	2	64.9	0.73	9.75	5.99	11.4	5.08	4.72	4.21	6.44	4.23	4.88	287.81
dn-myl9 into wt	11.30.22	10	oc	52		host	0	114.37	0.38	6.83	5.32	4.14	6.59	26.97	4.73	26.42	4.61	5.31	777.87
dn-myl9 into wt	11.30.22	10	oc	51		host	0	88.94	0.49	4.17	3.72	5.05	3.55	14.61	2.26	15.26	3.07	3.15	216.88
dn-myl9 into wt	11.30.22	10	oc	50		host	0	100.14	0.45	17.35	3.43	16.97	3.58	5.28	4.14	6.37	3.87	3.76	375.34
dn-myl9 into wt	11.30.22	10	oc	55		host	0	106.04	0.87	17.7	4.42	19.12	4.04	7.61	4.11	7.98	3.52	4.02	577.25
dn-myl9 into wt	11.30.22	10	oc	54		host	0	86.2	0.66	9.87	3.2	14.84	3.82	8.35	4.93	10.02	4.17	4.03	457.33
dn-myl9 into wt	11.30.22	10	oc	53		host	0	92.69	0.5	6.79	2.38	5.25	3.92	15.52	2.71	13.95	3.79	3.2	283.86
dn-myl9 into wt	11.30.22	10	oc	60		host	0	132.02	0.78	8.84	6.18	9.39	9.58	14.47	5.68	13.17	7.22	7.17	902.57
dn-myl9 into wt	11.30.22	10	oc	59		host	0	63.67	0.88	10.16	4.84	6.98	4.84	14.04	4.72	9.81	4.72	4.78	488.5
dn-myl9 into wt	11.30.22	10	oc	58		host	0	86.09	0.78	11.39	4.32	11	4.35	8.13	4.92	8.93	4.7	4.57	436.64
dn-myl9 into wt	11.30.22	10	oc	57		host	0	94.96	0.77	7.37	3.69	7.08	4.48	14.08	4.7	19.55	5.33	4.55	552.77
dn-myl9 into wt	11.30.22	10	oc	56		host	0	122.91	0.5	5.08	4.88	7.12	5.52	25.06	3.54	26.29	4.26	4.55	712.61
dn-myl9 into wt	11.30.22	10	oc	62	8	donor	3	87.04	0.81	8.48	8.67	11.46	8.05	6.57	5.47	5.32	5.42	6.9	409.12
dn-myl9 into wt	11.30.22	10	oc	61	8	donor	1	24.91	0.85	3.35	5	4.84	3.55	4.66	6.4	2.65	6.15	5.28	78.95
dn-myl9 into wt	11.30.22	4	oc	31		host	4	110.5	0.71	8.67	6.02	8.86	7.26	12.41	4.02	13.46	3.32	5.16	584.45
dn-myl9 into wt	11.30.22	4	oc	30	2	donor	1	143.53	0.65	8.17	5.7	9.81	4.54	14.41	5.34	13.93	3.48	4.77	607.01
dn-myl9 into wt	11.30.22	4	oc	29	2	donor	2	96.44	0.77	6.61	5.59	8.55	4.89	12.28	3.62	14.03	4.13	4.56	454.45
dn-myl9 into wt	11.30.22	4	oc	28		host	1	104.46	0.64	5.48	6.09	6.39	7.16	17.04	4	17.2	4.1	5.34	542.33
dn-myl9 into wt	11.30.22	4	oc	27		host	0	128.52	0.7	10.14	2.94	13.37	3.75	12.75	3.69	10.73	3.33	3.43	473.01
dn-myl9 into wt	11.30.22	4	oc	26		host	4	155.81	0.85	16.18	4.8	15.32	3.88	10.38	3.81	11.38	3.52	4	685.87
dn-myl9 into wt	11.30.22	4	oc	25	2	donor	1	78.32	0.84	10.29	4.1	8.82	8.77	8.18	5.65	10.04	3.73	5.56	484.19
dn-myl9 into wt	11.30.22	4	oc	24	2	donor	1	35.96	0.85	10.08	5.32	9.74	4.91	5.16	3.57	8.79	5.28	4.77	329.71
dn-myl9 into wt	11.30.22	4	oc	23		host	2	179.94	0.83	13.37	3.7	14.1	3.75	13.18	3.32	13.3	3.62	3.6	654.21
dn-myl9 into wt	11.30.22	4	oc	22		host	1	180.48	0.4	28.99	3.21	32.36	3.48	5.96	3.92	7.23	4	3.65	738.91
dn-myl9 into wt	11.30.22	4	oc	21		host	0	133.13	0.67	7.23	4.49	8.29	4.97	17.51	5.39	17.42	4.62	4.87	659.68
dn-myl9 into wt	11.30.22	4	oc	20		host	0	116.12	0.67	6.99	5.67	7.91	5.67	15.19	4.38	16.68	4.84	5.14	610.2
dn-myl9 into wt	11.30.22	4	oc	19		host	1	159.92	0.47	22.96	2.7	28	4.12	5.3	4.15	6.16	3.28	3.56	520.13
dn-myl9 into wt	11.30.22	4	oc	18	1	donor	0	91.83	0.68	12.17	4.47	12.09	3.67	6.55	4.04	9.86	4.72	4.23	420.5
dn-myl9 into wt	11.30.22	4	oc	17		host	2	107.76	0.71	8.3	4.36	8.5	4.09	9.97	2.93	12.49	3.34	3.68	347.14
dn-myl9 into wt	11.30.22	4	oc	16		host	2	109.42	0.62	13.56	3.89	15.36	5.69	6.34	4.22	8.83	4.26	4.52	495.2
dn-myl9 into wt	11.30.22	4	oc	15	1	donor	1	50.51	0.54	19.86	8.05	12.75	7.12	4.43	6.27	2.77	5.42	6.72	394.16
dn-myl9 into wt	11.30.22	4	oc	14		host	2	300.1	0.39	20.55	1.9	21.52	1.82	3.86	2.98	5.59	5.1	2.95	293.2
dn-myl9 into wt	11.30.22	4	oc	13		host	1	121.64	0.7	16.67	2.98	21.45	4.05	8.5	4.94	7.86	7.25	4.81	749.15
dn-myl9 into wt	11.30.22	4	oc	12		host	0	112.63	0.69	16.11	4.4	20.21	2.95	5.68	5.76	6.45	4.75	4.47	491.78
dn-myl9 into wt	11.30.22	4	oc	11		host	0	119.98	0.75	11.63	4.18	12.36	4.44	7.4	4.06	7.84	3.82	4.13	377.03
dn-myl9 into wt	11.30.22	4	oc	10		host	0	180.69	0.77	15.8	2.13	17.89	1.26	8.08	2.91	10.83	2.77	2.27	361.14
dn-myl9 into wt	11.30.22	4	oc	9		host	0	97.64	0.62	12.05	3.31	15.11	3.85	7.66	2.7	9.7	3.05	3.23	380.44
dn-myl9 into wt	11.30.22	4	oc	8		host	1	133.21	0.57	15.68	2.96	18.13	1.81	7.53	3.68	10.38	2.42	2.72	411.39
dn-myl9 into wt	11.30.22	4	oc	7		host	1	144.14	0.52	15.49	2.48	16.73	2.55	9.37	2.77	9.66	3.05	2.71	415.79
dn-myl9 into wt	11.30.22	4	oc	6		host	0	181.3	0.45	5.79	3.58	7.82	4.32	25.51	3.43	28.76	1.67	3.25	600.12
dn-myl9 into wt	11.30.22	4	oc	5		host	1	115.17	0.63	6.56	2.6	8.57	4	11.48	3.81	16.31	4.74	3.79	398.13
dn-myl9 into wt	11.30.22	4	oc	4		host	1	151.54	0.61	8.89	4.35	12	3.72	15.12	4.4	18.58	4.19	4.17	733.03
dn-myl9 into wt	11.30.22	4	oc	3		host	0	84.67	0.74	8.98	4.18	12.74	2.17	7.98	6.72	10.57	5.84	4.73	476.18
dn-myl9 into wt	11.30.22	4	oc	2		host	0	151.21	0.65	13.48	3.47	15.89	1.67	9.1	4.44	6.32	4.67	3.56	403.35
dn-myl9 into wt	11.30.22	4	oc	1		host	0	263.53	0.4	7.65	5.68	7.75	4.22	31.27	3.51	35.21	2.53	3.99	1019.95
dn-myl9 into wt	11.30.22	4	ic	6		host	0	96.64	0.58	18.57	5.37	12.6	7.77	5.54	7.69	8.84	9.56	7.6	851.35
dn-myl9 into wt	11.30.22	4	ic	5		host	1	103.51	0.78	8.04	7	10.56	5.37	12.56	9.01	7.85	5.65	6.76	641.33
dn-myl9 into wt	11.30.22	4	ic	4		host	1	78.72	0.69	9.99	4.57	9.21	6.74	7.34	8.15	11.7	4.65	6.03	550.87
dn-myl9 into wt	11.30.22	4	ic	3		host	1	42.95	0.66	6.32	7.31	12.97	6.19	2.97	7.76	6.27	7.46	7.18	319.94
dn-myl9 into wt	11.30.22	4	ic	2	2	donor	1	44.01	0.74	8	9.95	6.67	9.81	4.2	7.9	7.81	8.29	8.99	395.87
dn-myl9 into wt	11.30.22	4	ic	1	2	donor	1	75.4	0.87	5.75	10.42	6.71	9.04	7.8	9.62	9.5	10.61	9.92	534.72
dn-myl9 into wt	11.30.22	5	ic	12		host	2	142.67	0.7	15.07	3.71	19.99	4.75	10.21	4.07	7.64	3.66	4.05	633.25
dn-myl9 into wt	11.30.22	5	ic	11	2	donor	1	85.87	0.59	9.08	4.09	11.66	4.98	6.46	4.48	8.69	4.1	4.41	346.61
dn-myl9 into wt	11.30.22	5	ic	10		host	1	60.48	0.88	11.74	7.8	8.14	6.63	6.69	4.04	9.93	4.63	5.78	477.02
dn-myl9 into wt	11.30.22	5	ic	9		host	1	136.44	0.88	13.69	4.89	12.25	5.98	12.84	7.38	9.87	6.7	6.24	918.62
dn-myl9 into wt	11.30.22	5	ic	8		host	0	92.99	0.7	7.5	4.09	8.83	5.03	5.23	4.41	10.6	7.97	5.38	347.36
dn-myl9 into wt	11.30.22	5	ic	7		host	0	63.28	0.77	8.62	8.85	11.65	4.15	13.82	9.54	6.55	7.59	7.53	777.54
dn-myl9 into wt	11.30.22	5	ic	6		host	0	54.29	0.76	10.84	8.37	10.8	6.63	9.06	8.5	7.07	9.51	8.25	720.14
dn-myl9 into wt	11.30.22	5	ic	5	2	donor	1	68.22	0.89	8.37	5.86	12.39	3.94	8.59	4.35	12.01	4.38	4.63	495.28
dn-myl9 into wt	11.30.22	5	ic	4		host	1	114.48	0.8	9.84	4.56	11.1	5.16	10.67	5.66	9.3	4.4	4.95	516.96
dn-myl9 into wt	11.30.22	5	ic	3		host	1	100.39	0.6	6.34	5.86	7.11	4.31	16.56	4.87	19.98	3.74	4.7	576.85
dn-myl9 into wt	11.30.22	5	ic	2		host	0	54.13	0.84	11.61	8.02	11.32	7.09	8.59	9.23	5.17	7.47	7.95	627.29
dn-myl9 into wt	11.30.22	5	ic	1		host	0	40.74	0.71	7.17	7.67	8.11	5.13	7.63	8.97	6.25	7.9	7.42	393.29
dn-myl9 into wt	11.30.22	6	oc	20	33	donor	2	123.01	0.88	11.08	3.51	12.06	4.16	11.81	3.27	13.19	3.3	3.56	514.87
dn-myl9 into wt	11.30.22	6	oc	19		host	4	165.86	0.86	12.41	2.24	13.07	3.17	11.45	4.81	13.65	6.13	4.09	653.54
dn-myl9 into wt	11.30.22	6	oc	18		host	2	180.41	0.55	8.74	4.63	11.14	3.34	14.01	4.13	14.59	5.51	4.4	625.78
dn-myl9 into wt	11.30.22	6	oc	17		host	0	148.78	0.75	15.88	4.16	16.29	4.35	9.83	4.23	9.23	4.47	4.3	659.53
dn-myl9 into wt	11.30.22	6	oc	16		host	0	154.04	0.47	22.73	1.79	27.4	4.24	7.53	4.28	13.07	8.04	4.59	1184.35
dn-myl9 into wt	11.30.22	6	oc	15		host	3	110.48	0.83	12.14	6.42	12.72	6.12	9.49	5.03	9.64	5.14	5.68	675.01
dn-myl9 into wt	11.30.22	6	oc	14	33	donor	2	97.6	0.76	10.88	3.83	11.86	5.81	7.16	4.17	7.83	5.89	4.93	419.7
dn-myl9 into wt	11.30.22	6	oc	13	33	donor	3	80.66	0.91	8.73	3.89	14.56	3.97	8.79	4.09	13.13	4.34	4.07	519.77
dn-myl9 into wt	11.30.22	6	oc	12		host	3	134.82	0.87	13.25	4.75	13.92	2.7	8.36	5.1	12.66	4.12	4.17	595.03
dn-myl9 into wt	11.30.22	6	oc	11		host	2	144.09	0.55	23.13	3.93	23.69	5.14	6.97	4.24	5.03	3.65	4.24	595.55
dn-myl9 into wt	11.30.22	6	oc	10		host	0	162.92	0.77	9.06	3.63	9.2	4.29	17.9	2.8	18.75	2.65	3.34	559.22
dn-myl9 into wt	11.30.22	6	oc	9	33	donor	4	64.29	0.58	7.46	4.25	3.92	4.46	12.57	5.03	8.26	5.28	4.76	281.79
dn-myl9 into wt	11.30.22	6	oc	8	33	donor	6	83.72	0.69	9.12	3.63	8.09	5.71	8.25	3.3	11.35	3.2	3.96	333.94
dn-myl9 into wt	11.30.22	6	oc	7	33	donor	3	144.17	0.84	9.54	2.56	9.48	2.47	15.8	2.11	17.19	2.24	2.35	367.85
dn-myl9 into wt	11.30.22	6	oc	6		host	1	110.4	0.79	11.54	3	13.37	3.48	11.2	2.33	12.51	2.77	2.9	427.46
dn-myl9 into wt	11.30.22	6	oc	5		host	1	100.91	0.8	6.61	3.4	10.89	3.11	10.95	2.93	14.84	2.43	2.97	334.83
dn-myl9 into wt	11.30.22	6	oc	4		host	2	141.61	0.76	8.56	2.68	10.07	2.53	13.77	2.61	17.74	2.82	2.66	390.38
dn-myl9 into wt	11.30.22	6	oc	3		host	0	92.28	0.42	8.24	3.24	8.42	2.77	9.92	3.41	13.63	2.93	3.09	302.84
dn-myl9 into wt	11.30.22	6	oc	2		host	0	104.8	0.74	11.36	3.45	13.49	3.78	9.15	3.4	10.4	3.86	3.62	439.97
dn-myl9 into wt	11.30.22	6	oc	1		host	0	117.67	0.77	9.21	2.97	9.98	2.93	13.23	2.89	15.06	2.94	2.93	398
dn-myl9 into wt	11.30.22	6	ic	8		host	0	56.73	0.81	4.5	4.31	7.02	3.6	9.46	5.93	11.98	6.12	4.99	308.12
dn-myl9 into wt	11.30.22	6	ic	7		host	2	128.75	0.7	14.45	4.22	16.89	2.79	6.75	4.31	5.38	4.46	3.95	374.93
dn-myl9 into wt	11.30.22	6	ic	6		host	1	79.84	0.71	9.61	3.41	14.5	4.28	7.78	4.97	5.01	4.37	4.26	328.22
dn-myl9 into wt	11.30.22	6	ic	5		host	2	83.03	0.86	12.98	4.04	16.93	6.26	7.99	5.61	6.98	5.39	5.33	596.07
dn-myl9 into wt	11.30.22	6	ic	4	33	donor	2	83.68	0.7	11.71	4.79	9.86	3.4	10.79	4.25	9.82	3.12	3.89	432.33
dn-myl9 into wt	11.30.22	6	ic	3	33	donor	4	82.52	0.92	4.45	5.33	10.98	5.59	8.87	6.52	7.73	5.22	5.67	362.76
dn-myl9 into wt	11.30.22	6	ic	2	33	donor	6	119.25	0.83	14	3	13.34	4.85	8.82	4.52	10.78	6	4.59	615.24
dn-myl9 into wt	11.30.22	6	ic	1		host	3	47.4	0.87	7.84	6.43	7.18	6.65	8.61	7.24	8.33	7.91	7.06	448.93
dn-myl9 into wt	11.30.22	9	ic	10		host	0	68.65	0.77	6.4	5.54	6.62	5.19	10.04	5.68	10.92	4.47	5.22	356.13
dn-myl9 into wt	11.30.22	9	ic	9	1	donor	0	109.67	0.68	9.25	3.86	12.69	3.52	8.88	5.29	9.71	5.41	4.52	460.89
dn-myl9 into wt	11.30.22	9	ic	8		host	1	90.65	0.81	7.17	6.79	8.54	5.92	8.74	5.06	15.39	6.42	6.05	573.13
dn-myl9 into wt	11.30.22	9	ic	7		host	1	48.71	0.82	8.93	6.69	12.8	5.72	13.27	4.8	6.5	5.13	5.59	599.83
dn-myl9 into wt	11.30.22	9	ic	6		host	1	74.91	0.84	6.06	5.53	10.93	6.22	9.53	4.56	12.08	4.74	5.26	483.04
dn-myl9 into wt	11.30.22	9	ic	5		host	1	82.59	0.91	11.64	4.3	10.02	6.19	8.89	4.54	9.8	5.15	5.05	510.59
dn-myl9 into wt	11.30.22	9	ic	4		host	1	81.35	0.78	6.82	7.15	7.2	7.18	12.01	5.23	8.01	6.87	6.61	463.65
dn-myl9 into wt	11.30.22	9	ic	3		host	1	60.23	0.77	11.68	5.89	13.03	5.34	2.64	7.09	8.49	6.84	6.29	432.47
dn-myl9 into wt	11.30.22	9	ic	2		host	0	43.26	0.77	5.59	7.29	4.92	8.99	10.36	7.12	9.05	7.6	7.75	395.25
dn-myl9 into wt	11.30.22	9	ic	1		host	0	44.87	0.83	5.5	8.38	9.94	8.48	14.91	8.98	10.44	11.12	9.24	904.14
dn-myl9 into wt	11.30.22	10	ic	21		host	3	113.9	0.8	16.54	7.07	11.53	4.97	8.55	6.32	8.85	3.79	5.54	676.15
dn-myl9 into wt	11.30.22	10	ic	20		host	1	91.98	0.82	17.07	4.61	19.18	5.91	8.24	5.32	6.2	5.34	5.3	692.92
dn-myl9 into wt	11.30.22	10	ic	19	12	donor	1	101.33	0.79	10.97	3.11	14.65	2.8	8.85	2.49	13.8	5.89	3.57	518.27
dn-myl9 into wt	11.30.22	10	ic	18		host	0	98.6	0.87	12.71	4.49	11.97	4.74	9.62	5.45	8.69	4.79	4.87	549.89
dn-myl9 into wt	11.30.22	10	ic	17		host	2	90.54	0.86	9.21	5.55	13.26	4.32	6.82	6.3	12.9	7.17	5.84	646.38
dn-myl9 into wt	11.30.22	10	ic	16		host	0	43.61	0.75	12.7	7.52	10.13	9.55	5.96	9.51	13.9	5.36	7.99	905.11
dn-myl9 into wt	11.30.22	10	ic	15		host	1	43.69	0.82	8.65	8.72	8.34	9.43	8.08	8	4.65	6.31	8.12	438.78
dn-myl9 into wt	11.30.22	10	ic	14		host	0	55.96	0.59	11.41	7.37	17.43	6.79	7.96	10.91	3.87	9.4	8.62	735.02
dn-myl9 into wt	11.30.22	10	ic	13		host	1	59.17	0.83	11.01	7.61	11.22	8.32	7.74	7.96	4.86	9.33	8.31	581.55
dn-myl9 into wt	11.30.22	10	ic	12	12	donor	3	106.67	0.46	9.62	4.09	7.19	3.97	19.91	3.09	21.24	6.51	4.42	763.5
dn-myl9 into wt	11.30.22	10	ic	11	12	donor	4	111.33	0.66	9.75	4.32	7.92	3.52	14.57	4.05	19.51	4.09	4	601.44
dn-myl9 into wt	11.30.22	10	ic	10	12	donor	4	100.38	0.85	6.36	6.05	9.8	5.84	11.62	3.09	15.65	2.95	4.48	493.84
dn-myl9 into wt	11.30.22	10	ic	9	12	donor	5	103.04	0.92	8.92	5.31	10.55	5.62	9.14	5.11	12.9	5.38	5.36	574.48
dn-myl9 into wt	11.30.22	10	ic	8		host	4	51.79	0.88	7.95	4.18	7.5	3.59	10.36	8.28	5.12	6.91	5.74	343.2
dn-myl9 into wt	11.30.22	10	ic	7		host	5	76.51	0.79	7.63	4.15	7.43	4.51	11.59	7.34	9.3	5.66	5.42	425.89
dn-myl9 into wt	11.30.22	10	ic	6	12	donor	2	32.91	0.89	10.7	5.14	9.86	5.98	5.45	7.29	5.41	8.32	6.68	373.02
dn-myl9 into wt	11.30.22	10	ic	5	12	donor	2	29.69	0.93	8.22	9.83	6.64	11.87	7.2	12.17	5.23	9.18	10.76	496.98
dn-myl9 into wt	11.30.22	10	ic	4	12	donor	2	40.64	0.8	7.02	10.76	8.79	10.73	4.04	8.09	6.24	8.07	9.41	382.45
dn-myl9 into wt	11.30.22	10	ic	3		host	2	45.04	0.74	8.93	10.78	4.7	12.66	10.77	10.87	10.14	8.22	10.63	757.57
dn-myl9 into wt	11.30.22	10	ic	2		host	2	42.68	0.71	15.28	12.2	7.78	7.86	8.07	9.52	4.77	10.3	9.97	738.01
dn-myl9 into wt	11.30.22	10	ic	1	1	donor	0	38.6	0.85	8.71	8.96	5.78	10.42	4.59	8.42	3.45	11.06	9.72	282.95

[truncated: 14 more sheets: SuppFig 10_DN-myl9 plasmid inj., Fig 4_myh6 morphometrics, Fig 5_myh6 subcellular F-actin, Fig 5_myh6 subcellular pMyosin, SuppFig 12a-d_myh6 pMyo&F-act, SuppFig 12e-i_myh6 G-act&F-act, Fig 6_tbx5a morphometrics, Fig 7_tbx5a subcellular F-actin, Fig 7_tbx5a subcellular pMyosin, SuppFig 13a-d_tbx5a pMyo&F-act, SuppFig 13e-i_tbx5a G-act&F-act, Fig 8_tbx5a TPs_subcell. F-act, SuppFig 15_tbx5a TPs_morph., SuppFig 16_tbx5a TPs_projection]
